# Supplementary material for: Circulating microRNA-122 as Potential Biomarker for Detection of Testosterone Abuse
Source: PLoS One. 2016 May 12;11(5):e0155248. doi: 10.1371/journal.pone.0155248 (PMC4865044; doi:10.1371/journal.pone.0155248)
Supplement: S1 Table — (XLSX) [file pone.0155248.s003.xlsx]

## Sheet: Oral
Table S1. (A) Ct of plasma miRNAs at 0 h and 24 h for each subject in oral group.
miRNA	V1_00	V4_00	V6_00	V7_00	V12_00	V14_00	V15_00	V17_00	V18_00	V19_00	V1_24	V4_24	V6_24	V7_24	V12_24	V14_24	V15_24	V17_24	V18_24	V19_24
Blank (H2O)	NA	NA	NA	NA	NA	NA	NA	NA	NA	NA	NA	NA	NA	NA	NA	NA	NA	NA	NA	NA
cel-miR-39-3p	34.12	33.84	33.74	35.15	34.19	NA	34.15	33.71	35.28	34.84	33.6	35.85	34.39	35.1	34.71	34.65	35.57	34.55	34.31	36.88
hsa-let-7b-5p	31.12	32.9	30.35	32.41	31.15	31.88	29.97	29.28	33.37	32.67	31.5	32.09	32.73	34.08	29.74	30.3	30.8	29.99	30.12	31.75
hsa-let-7c-5p	34.87	35.38	33.32	35.99	35.5	35.91	33.95	34.28	36.58	34	33.95	33.62	35.84	36.12	33.69	33.97	35.57	35.26	34.38	35.1
hsa-let-7d-3p	30.76	31.72	30.99	30.5	31.54	31.75	31.15	32.21	32.86	31.75	30.35	32.86	33.74	35.48	31.63	30.76	31.97	33.22	31.51	32.35
hsa-let-7d-5p	34.18	35.56	33.11	34.68	33.85	34.48	32.83	32.75	36.84	33.02	33.74	34.58	35.66	35.7	32.76	33.11	34.9	34.91	33.6	33.78
hsa-let-7e-5p	34.81	35.64	37.62	35.75	35.55	35.11	34.8	36.9	38.08	35.01	34.3	37.77	38.16	36.16	34.86	33.85	38	37.11	40	35.82
hsa-let-7f-5p	36.89	37.94	39.02	40	38.08	37.39	36.65	38.51	40	39.4	35.58	40	40	40	37.97	35.29	38.11	40	37.28	35.27
hsa-let-7g-5p	28.52	29.56	26.95	29.62	29.82	30.16	27.66	27.79	30.25	27.77	27.94	29.29	30.83	30.85	29.75	28.98	29.38	30.11	30.06	NA
hsa-let-7i-5p	30.91	33.25	31.82	31.8	32.99	31.87	32.59	31.97	36.8	33.11	30.7	34.65	34.66	35.85	33.2	30.48	33.27	33.27	32.93	32.34
hsa-miR-1	40	NA	NA	NA	NA	40	40	40	NA	40	40	NA	NA	NA	40	40	40	40	39.38	40
hsa-miR-100-5p	35.25	37.72	35.74	35.94	35.91	40	37.35	37.12	NA	36.3	34.75	40	36.15	37.17	35.07	35.84	35.55	37.23	35.6	36.49
hsa-miR-101-3p	33.3	33.34	32.76	34.28	34.08	33.91	32.94	34.11	38.47	35.12	31.83	38.03	34.97	38.2	34.37	32.23	33.02	34.25	33.36	33.6
hsa-miR-103a-3p	30.22	29.95	27.93	30.1	31.32	29.79	30.02	29.71	31.77	28.47	28.74	30.71	31.37	30.97	30.03	29.3	30.78	31	30.2	34.07
hsa-miR-105-5p	NA	NA	NA	NA	NA	NA	NA	NA	NA	NA	NA	NA	NA	NA	NA	NA	NA	NA	NA	NA
hsa-miR-10-5p	35.22	36.05	38.06	36.4	36.1	40	36.27	40	40	37.19	35.8	36.5	38.3	38.01	40	35.91	35.7	36.7	37.48	36.96
hsa-miR-106a-5p	28.19	28.68	27.03	28.56	29.64	28.57	27.65	28.12	29.52	27.65	27.62	29.34	29.15	29.84	28.48	27.63	27.83	28.71	29	28.7
hsa-miR-106b-5p	30.71	32.14	30.05	30.95	33.68	32.08	31.67	31.68	33.53	30.84	30.73	32.25	32.98	33.2	32.52	31.24	31.77	31.6	32.27	31.87
hsa-miR-107	32.89	33.69	30.92	32.96	33.49	33.13	33.15	32.02	34.6	31.59	31.59	32.5	34.01	33.67	32.89	32.56	33.66	33.87	32.36	32.86
hsa-miR-10a-5p	40	40	40	NA	40	39.09	40	38.37	40	40	40	NA	NA	NA	40	40	40	40	39.2	40
hsa-miR-122-5p	30.71	31.17	30.47	32.92	33.6	30.5	27.32	31	35.96	33.15	29.47	31.91	29.34	35.53	31.13	29.52	25.88	31.47	31.76	30
hsa-miR-124-3p	40	NA	NA	40	NA	40	NA	NA	NA	NA	NA	NA	NA	40	NA	NA	NA	NA	NA	NA
hsa-miR-125a-5p	32.97	34.78	33.73	35.26	34.4	35.68	33.92	33.2	34.95	31.66	32.69	36.48	36.81	34.65	33.42	33.98	33.89	36.55	33.94	36.56
hsa-miR-125b-5p	32.73	32.36	33.58	34.85	34.55	35.17	33.03	34.84	35	33.64	32.45	34.03	34.63	35.61	34.23	33.29	31.79	35.49	33.77	33.53
hsa-miR-126-3p	28.85	29.65	29.47	29.75	30.26	30.23	28.53	29.84	30.31	28.52	28	30.86	30.94	30.64	29.56	28.61	29.11	29.97	29.02	29.77
hsa-miR-126-5p	32.99	34.89	33.61	34.17	35.12	33.6	32.1	33.38	34.35	32.98	32.79	35.3	35.8	34.52	33.23	32.82	33.62	33.52	33.03	33.62
hsa-miR-127-3p	37.78	37.75	36.64	37.21	37.31	NA	37.84	37.49	40	37.26	39.34	NA	40	40	40	NA	NA	NA	34.09	40
hsa-miR-127-5p	40	40	NA	NA	NA	40	40	NA	NA	NA	40	40	40	NA	40	NA	40	40	NA	NA
hsa-miR-128-3p	34.07	35.73	35.23	35.17	36.08	36.01	37.36	36.15	40	37.06	32.71	37.31	36.61	40	36.46	36.1	36.89	40	37.68	34.85
hsa-miR-129-2-3p	NA	NA	NA	NA	NA	NA	NA	NA	NA	NA	NA	NA	NA	NA	NA	38.19	NA	NA	NA	NA
hsa-miR-129-5p	NA	NA	NA	NA	NA	NA	NA	NA	NA	NA	NA	NA	NA	NA	NA	NA	NA	NA	NA	36.96
hsa-miR-130a-3p	31.96	33.22	31.33	32.76	35.35	33.05	34.12	33.22	34.26	31.46	31.19	33.04	33.57	33.44	34.49	33.13	34.54	33.9	33.02	35.72
hsa-miR-130b-3p	35.79	35.92	33.05	35.15	36.49	35.13	36.29	35.15	37.09	34.55	34.62	36.7	36.58	37.06	36.97	35.71	37.98	36.9	35.78	35.91
hsa-miR-132-3p	36.22	36.27	33.22	34.83	39.41	36.72	34.91	34.37	38.45	35.92	35.35	36.48	34.34	35.99	33.98	35.22	36.17	36.64	35.78	36.08
hsa-miR-133a-3p	36.44	38.23	NA	37.76	NA	37.04	37.41	NA	38.49	36.69	35.57	37.09	NA	40	37.8	39.15	36.61	38.13	37.29	38.77
hsa-miR-133b	35.28	36.92	36.78	NA	38.11	37.63	35.12	36.93	38.89	35.18	35.78	36.27	NA	37.67	37.29	35.62	NA	NA	37.35	38.74
hsa-miR-134-5p	40	35.78	36.86	34.67	NA	NA	NA	NA	35.88	37.87	NA	36.61	NA	35.91	35.91	34.74	NA	NA	34.19	NA
hsa-miR-135a-5p	NA	40	NA	NA	NA	NA	40	NA	40	40	40	NA	NA	NA	NA	40	40	NA	NA	NA
hsa-miR-135b-5p	NA	NA	NA	NA	NA	NA	NA	NA	NA	NA	NA	NA	NA	NA	NA	NA	40	NA	NA	NA
hsa-miR-136-5p	NA	36.56	NA	35.79	40	40	NA	40	36.54	36.75	NA	NA	36.57	40	40	36.61	40	40	34.73	NA
hsa-miR-137	40	39.13	40	40	40	40	40	40	40	NA	NA	40	40	40	40	40	40	40	40	NA
hsa-miR-138-5p	NA	36.63	37.83	36.85	NA	NA	35.74	36.52	NA	36.65	NA	NA	NA	37.69	35.75	36.61	NA	NA	NA	NA
hsa-miR-139-5p	34.66	38.27	40	37.8	36.01	NA	35.24	36.01	40	34.88	34.58	37.98	40	38.16	35.84	35.56	36.94	37.1	35.75	35.27
hsa-miR-140-3p	29.03	29.41	27.62	29.18	30.06	28.76	28.77	28.34	29.96	28.78	28.39	40	30.58	31.22	29.64	29.73	29.28	29.66	30.3	30.8
hsa-miR-140-5p	33.03	34.44	31.45	32.72	35.58	33.61	32.63	33.32	35.62	32.01	31.99	34.81	34.99	36.29	34.72	32.63	34.28	35.93	34.68	NA
hsa-miR-141-3p	37.13	NA	35.65	35.88	37.07	NA	35.7	37.24	NA	38.32	35.37	40	40	40	40	NA	36.02	35.7	NA	40
hsa-miR-142-3p	32.98	35.31	34.8	34.24	35.79	34.28	33.18	33.72	38.42	32.9	32.83	33.99	36.86	34.8	33.16	33.3	34.06	34.68	33.35	32.45
hsa-miR-142-5p	33.29	35.95	32.73	34.01	35.13	35.25	33.97	33.77	38.2	32.65	33.83	34.82	37.68	36.84	35	35.12	37.24	35.88	33.65	34.25
hsa-miR-143-3p	31.26	35.21	31.34	31.31	39.19	33.05	33.1	33.69	35.88	32.35	31.01	34.99	36.17	35.94	33.24	32.67	33.37	34.07	32.85	NA
hsa-miR-144-3p	31.39	32.13	31.92	32.87	34.68	31.93	31.35	31.92	38.69	34.17	30.99	36.16	33.26	37.99	32.95	30.53	31.23	32.57	32.95	30.98
hsa-miR-145-5p	31.25	34.18	32.07	32.24	33.54	32.38	33.27	33.87	34.13	33.26	31.38	34.78	34.81	35.09	32.97	31.65	33.26	33.97	34.26	34.31
hsa-miR-146a-5p	30.24	30.79	30.92	31.09	30.87	31.98	31.07	30.36	32.52	30.61	29.99	31.59	34.56	33.63	31.14	30.8	32.87	32.82	31.2	32.58
hsa-miR-146b-5p	34.02	36.02	34.07	35.88	36.11	35.41	33.82	34.16	38.2	36.1	34.11	36.82	40	40	38.73	35.87	38.17	40	37.17	37.35
hsa-miR-147a	NA	NA	NA	NA	NA	NA	NA	NA	NA	NA	NA	NA	NA	NA	NA	NA	NA	NA	NA	NA
hsa-miR-147b	NA	NA	NA	NA	NA	NA	NA	NA	NA	NA	NA	NA	NA	NA	40	NA	NA	NA	NA	NA
hsa-miR-148a-3p	32.2	36.74	33.21	33.63	36.06	34.78	33.8	34.14	38.23	35.26	32.39	36.1	36.54	36.62	35.51	33.04	33.81	35.32	34.64	34.19
hsa-miR-148b-3p	32.54	33.99	31.85	32.88	34.03	32.32	33.78	33.53	34.51	32.77	32.33	33.9	35.12	34.22	33.35	33.24	33.29	34.83	32.78	33.4
hsa-miR-149-5p	NA	40	NA	NA	NA	NA	NA	40	40	NA	40	40	NA	40	NA	40	NA	NA	NA	NA
hsa-miR-150-5p	26.22	27.16	24.82	27.57	28.02	27.64	25.2	26.18	27.96	25.83	25.87	27.63	31.56	30.93	30.23	27.83	29.62	30.61	29.92	30.76
hsa-miR-151a-3p	35.12	36.13	33.53	35.05	33.89	35.84	33.59	33.92	35.51	34.25	34.58	35.73	36.3	36.02	33.26	34.29	35.91	36.29	33.59	40
hsa-miR-151a-5p	32.18	33.29	32.28	33.38	32.7	35.05	31.08	31.71	33.98	31.42	31.57	32.6	34.96	34.15	31.87	32.32	33.72	32.92	31.32	32.37
hsa-miR-152-3p	36.49	38.02	35.03	35.87	35.87	36.74	34.92	36.95	40	35.26	35.27	35.82	37.01	39.21	34.53	34.73	34.18	35.61	34.52	35.87
hsa-miR-153-3p	NA	NA	38.73	NA	NA	40	NA	NA	NA	NA	NA	38.97	NA	NA	NA	NA	NA	NA	NA	NA
hsa-miR-154-3p	NA	NA	40	39.07	NA	37.9	NA	NA	NA	40	NA	NA	NA	NA	37.97	NA	NA	NA	NA	NA
hsa-miR-154-5p	NA	NA	36.62	39.17	NA	NA	NA	35.81	38.31	NA	36.97	NA	NA	36.8	37.18	35.84	NA	36.76	34.11	NA
hsa-miR-155-5p	37.89	40	36.42	36.65	35.75	40	37.36	37.23	40	35.69	36	37.73	NA	37.77	36.91	36.3	37.89	NA	36.26	36.21
hsa-miR-15a-5p	27.12	28.13	26.2	27.33	28.8	26.72	27.63	26.2	28.23	28.25	26.65	28.86	28.86	30.05	27.58	26.62	27.52	27.25	28.04	28.98
hsa-miR-15b-5p	31.54	34.16	32.61	32.84	33.56	31.9	31.72	32.27	34.59	33.9	30.87	35.56	35.36	36.7	32.45	31.77	32.94	33.5	33.25	34.43
hsa-miR-16-1-3p	NA	37.44	37.57	40	36.68	NA	40	NA	NA	40	NA	NA	37.08	NA	NA	36.67	NA	NA	37.09	NA
hsa-miR-16-5p	23.08	23.17	21.58	23.16	24.72	23.19	22.58	22.22	24.14	23.55	22.6	24.32	23.8	25.69	23.52	22.27	22.47	22.88	23.65	23.89
hsa-miR-17-5p	35.58	35.89	34.58	35.67	34.96	34.98	35.12	36.65	36.47	35.58	35.1	36.52	36.1	36.76	37.33	34.67	36.66	37.39	35.77	36.41
hsa-miR-181a-3p	40	NA	37.24	NA	NA	NA	40	37.1	NA	38.05	39.26	NA	NA	40	NA	40	40	NA	NA	NA
hsa-miR-181a-5p	32.14	32.72	32.15	32.9	33.61	32.85	31.85	31.92	34.49	31.75	31.31	32.61	35.45	32.98	32.93	32.37	32.52	34.45	32.59	33.37
hsa-miR-181b-5p	36.26	38.26	40	39.58	40	40	36.84	37.35	40	40	36.74	40	40	40	40	37.21	40	40	40	39.06
hsa-miR-181c-5p	39.02	NA	40	NA	NA	40	NA	40	40	40	37.85	NA	NA	NA	NA	NA	NA	NA	NA	40
hsa-miR-181d-5p	40	40	NA	NA	37.87	NA	NA	NA	NA	40	40	NA	40	NA	NA	NA	NA	NA	NA	NA
hsa-miR-182-5p	36.12	36.21	38.91	36.58	NA	NA	35.89	36.21	40	37.49	36.69	38.68	NA	NA	NA	36.45	37.36	38.81	NA	38
hsa-miR-183-5p	NA	40	37.49	40	NA	40	38	37.16	40	40	40	38.72	40	40	40	37.66	38.39	36.76	NA	37.06
hsa-miR-184	NA	NA	NA	NA	NA	NA	NA	NA	NA	NA	NA	NA	NA	NA	NA	NA	NA	NA	NA	NA
hsa-miR-185-3p	NA	NA	40	NA	40	NA	NA	NA	NA	40	40	NA	NA	NA	NA	39.4	NA	NA	NA	40
hsa-miR-185-5p	28.5	28.13	26.11	27.85	29.31	27.74	27.7	27.42	28.56	27.33	27.63	29.15	28.16	29.14	27.8	26.92	27.48	28.08	28.34	28.46
hsa-miR-186-5p	35.07	38.25	34.55	37.13	40	37.14	37	36.57	40	36.55	35.8	40	37.74	40	37.87	36.48	37.32	36.74	37.63	40
hsa-miR-187-3p	NA	NA	NA	36.5	NA	NA	NA	NA	NA	NA	NA	NA	NA	NA	NA	NA	NA	NA	NA	NA
hsa-miR-187-5p	40	40	NA	40	NA	NA	NA	NA	NA	NA	NA	NA	NA	NA	NA	NA	NA	NA	NA	NA
hsa-miR-188-5p	38.5	38.67	36.5	NA	NA	NA	NA	37.37	NA	40	38	NA	NA	NA	NA	NA	38.18	NA	NA	37.07
hsa-miR-18a-3p	40	40	38.09	40	40	40	40	37.27	40	40	40	40	NA	40	37.91	40	40	40	38.28	38.58
hsa-miR-18a-5p	32.77	33.92	31.84	33.32	35.43	33.97	31.95	33.22	34.72	32.6	32.51	35.36	33.97	34.71	33.78	31.53	32.3	33.83	32.91	34.07
hsa-miR-18b-5p	33.5	33.78	31.63	33.49	34.89	33.15	32.7	33.95	35.53	32.24	32.7	36.7	33.27	34.48	33.34	32.67	32.69	33.56	33.86	34.23
hsa-miR-190a-5p	NA	NA	40	NA	NA	NA	NA	40	NA	40	37.14	NA	40	NA	NA	40	40	NA	NA	NA
hsa-miR-191-5p	30.58	32.63	29.13	31.56	31.09	30.31	29.74	30.99	31.69	29.85	29.54	32.69	32.72	32.57	30.47	29.26	30.76	32.47	30.94	34.06
hsa-miR-192-5p	31.93	32.71	29.95	32.73	34.35	31.83	30.44	31.99	33.26	31.45	31.15	32.53	32.24	32.98	33.09	31.87	30.11	32.62	33.27	31.73
hsa-miR-193a-3p	40	NA	40	NA	NA	NA	NA	NA	NA	NA	NA	NA	40	NA	NA	NA	NA	NA	NA	NA
hsa-miR-193a-5p	34.73	39.51	35.52	34.76	37.68	36.58	36.7	36.56	40	35.15	35.02	37.43	39.54	37.84	37	35.73	35.99	40	37.5	37.72
hsa-miR-193b-3p	35.08	35.84	32.67	36.57	36.46	35.63	33.92	34.46	NA	33.23	34.13	34.75	NA	38.68	NA	36.07	32.72	36.66	NA	36.12
hsa-miR-194-5p	35.39	35.17	32.39	35.43	36.14	35.72	33.04	33.61	36.74	34.18	34.17	34.68	34.9	35.18	34.3	34.17	33.5	34.85	35.09	NA
hsa-miR-195-5p	38.86	40	36.55	NA	40	37.34	35.79	NA	37.03	37.37	36.47	NA	40	37.46	36.63	37.25	36.07	36.02	36.01	NA
hsa-miR-196a-5p	NA	NA	NA	NA	NA	NA	40	NA	NA	NA	NA	NA	40	NA	NA	NA	NA	NA	NA	NA
hsa-miR-196b-5p	36.44	NA	40	38.24	NA	39.22	NA	37.71	40	38.4	36.45	NA	37.75	40	38.07	35.66	NA	40	38.74	40
hsa-miR-197-3p	31.99	33.93	31.66	31.79	32.98	32.58	32.89	32.76	34.1	32.36	31.17	34.94	34.95	35.81	32.36	32.07	33.15	35.56	33.16	35.17
hsa-miR-198	NA	NA	NA	NA	NA	NA	NA	NA	NA	NA	NA	NA	NA	NA	NA	NA	NA	NA	NA	NA
hsa-miR-199a-3p	31.27	33.12	32.28	32.73	32.52	33.18	32.37	34.13	35.94	32.09	30.31	35.4	35.46	35.48	32.5	31.31	34.05	35.17	31.84	32.84
hsa-miR-199a-5p	34.66	36.17	35.47	37.09	NA	36.91	37.18	40	40	33.13	33.79	36.9	NA	36.03	38.05	37.62	40	36.89	33.99	34.64
hsa-miR-199b-5p	35.18	40	35.06	37	NA	40	NA	37.43	37.65	36.45	36.19	NA	40	40	40	36.7	37.22	NA	NA	NA
hsa-miR-19a-3p	29.17	30.02	27.63	29.64	31.25	29.77	28.82	29.11	30.51	28.85	29.33	30.51	30.53	30.34	30.19	29.54	29.3	30.24	30.2	30.33
hsa-miR-19b-3p	27.03	27.76	25.72	27.35	29.61	27.24	27.14	27.23	28.49	27.13	26.59	28.65	28.25	29.33	28.09	26.99	27	28.07	28.26	28.2
hsa-miR-200a-3p	NA	NA	40	38.42	NA	40	40	37.68	NA	37.69	37.79	NA	NA	NA	39.14	38.12	38.47	NA	NA	NA
hsa-miR-200b-3p	39.21	NA	37.7	NA	NA	NA	37.59	40	40	37.96	40	NA	NA	NA	36.83	38.8	38.78	37.7	40	40
hsa-miR-200c-3p	36.63	40	35.84	36.92	NA	36.76	34.92	36.72	37.2	40	36.15	36.93	40	40	NA	40	40	36.98	36.87	NA
hsa-miR-202-3p	NA	40	NA	NA	NA	NA	NA	NA	NA	NA	40	NA	NA	NA	NA	NA	NA	NA	NA	NA
hsa-miR-202-5p	40	NA	NA	NA	NA	NA	NA	NA	NA	NA	NA	NA	NA	NA	NA	NA	NA	NA	NA	NA
hsa-miR-203a	40	37.33	38.3	37.83	NA	NA	36.16	NA	NA	36.72	37.47	38.29	NA	40	36.44	NA	36.15	38.85	NA	NA
hsa-miR-204-5p	40	40	39.19	NA	40	NA	NA	40	NA	37.64	NA	NA	39.12	40	40	40	36.85	NA	35.56	40
hsa-miR-205-5p	36.18	40	36.55	36.03	37.38	37.24	40	NA	36.27	36.98	37.15	36.96	36.25	36.77	36.44	37.84	40	38.46	35.12	36.59
hsa-miR-206	40	40	NA	40	NA	NA	NA	40	40	40	40	40	NA	40	NA	40	40	40	NA	40
hsa-miR-20a-5p	29.46	29.73	26.31	29.49	29.48	29.92	27.82	28.04	30.84	27.56	28.75	28.89	28.47	29.47	28.51	28.28	28.76	28.85	28.64	29.26
hsa-miR-20b-3p	NA	NA	40	NA	NA	NA	NA	NA	NA	NA	NA	NA	NA	NA	NA	NA	NA	NA	NA	NA
hsa-miR-20b-5p	36.86	37.5	37.51	40	40	36.98	36.27	36.85	37.13	40	36.65	40	40	40	36.82	40	35.84	38.08	40	37.94
hsa-miR-210-3p	35.1	34.77	31.98	35.7	35.51	35.25	34.26	33.61	35.66	33.59	33.64	35.17	34.57	35.06	34.92	33.99	34.87	33.89	34.01	NA
hsa-miR-211-5p	NA	NA	NA	NA	NA	NA	NA	NA	NA	NA	NA	NA	NA	NA	NA	NA	NA	40	NA	NA
hsa-miR-212-3p	40	NA	NA	NA	NA	NA	NA	NA	37.21	NA	NA	37.14	37.27	NA	40	NA	NA	NA	NA	NA
hsa-miR-21-3p	40	38.14	40	40	NA	40	NA	NA	40	36.94	38.99	40	40	40	NA	40	NA	NA	40	40
hsa-miR-214-3p	37.66	37.77	37.87	40	40	40	36.81	40	NA	39	36.77	39.03	37.74	39.4	36.93	40	40	39.14	36.27	36.11
hsa-miR-215-5p	33.12	33.32	31.45	33.51	35.27	33.21	31.77	32.94	35.04	32.59	32.35	34.64	33.51	34.18	35.43	32.5	31.51	33.46	33.83	33.67
hsa-miR-21-5p	28.74	29.76	28.69	29.83	30.55	29.46	29.11	29.41	32.39	29.58	28.53	31.5	31.66	32.25	30.46	28.54	29.51	30.26	29.83	29.73
hsa-miR-216a-5p	NA	40	39.31	40	NA	NA	NA	40	NA	NA	NA	NA	NA	NA	NA	NA	NA	NA	NA	40
hsa-miR-216b-5p	NA	NA	NA	NA	NA	NA	NA	NA	NA	NA	NA	NA	NA	NA	NA	NA	NA	NA	NA	NA
hsa-miR-217	NA	NA	NA	NA	NA	NA	NA	NA	NA	NA	36.61	NA	NA	NA	NA	NA	NA	NA	NA	NA
hsa-miR-218-5p	NA	NA	40	NA	NA	NA	NA	NA	NA	NA	NA	NA	NA	NA	40	NA	NA	NA	NA	NA
hsa-miR-219-5p	NA	NA	NA	NA	NA	NA	40	NA	NA	NA	40	NA	NA	37.4	NA	NA	NA	NA	38.43	NA
hsa-miR-221-3p	30.52	32.14	29.61	30.97	30.53	30.68	30.6	31.24	31.92	28.72	29.07	31.6	32.36	32.26	29.55	30.02	33.02	33.01	29.71	37.42
hsa-miR-222-3p	30.07	30.75	30.09	30.93	32.29	31.69	31.09	30.23	32.8	30.76	30.34	31.59	34.58	33.35	32.19	30.76	31.85	31.3	31.72	31.35
hsa-miR-223-3p	23.08	26.52	22.28	23.02	26.47	24.08	24.74	25.76	26.97	22.73	22.92	27.18	28.02	26.9	26.04	23.91	25.68	27.59	25.87	26.57
hsa-miR-22-3p	31.29	32.25	31.16	31.53	34.1	32.67	32.97	32.71	35.32	31.56	31.29	32.48	33.97	33.51	34.13	33.78	33.89	33.31	33.04	31.56
hsa-miR-224-5p	NA	NA	40	40	37.28	39.58	38.46	39.4	40	40	37.7	40	NA	NA	37.78	38.14	38.79	NA	38.64	36.95
hsa-miR-22-5p	34.9	36.2	35.22	34.31	37.13	34.28	35.96	38.2	40	35.06	33.11	37.01	36.56	39.42	36.51	40	40	36.63	35.31	34.91
hsa-miR-23a-3p	28.02	28.48	26.52	28.06	29.01	29.07	28.05	28.58	30.83	26.57	27.37	29.14	29.83	29.27	28.16	28.11	29.3	29.88	28.19	31.44
hsa-miR-23b-3p	31.64	33.28	29.33	31.45	32.17	32.58	30.54	32.1	33.96	29.45	30.82	32.06	32.58	32.04	30.91	31.34	32.47	32.62	30.91	37.01
hsa-miR-24-3p	28.05	29.58	27.28	28.38	29.63	29.09	28.22	29.15	30.04	27.62	27.23	30.56	31.08	30.95	28.69	27.84	28.93	30.78	28.89	30.46
hsa-miR-25-3p	28.68	28.73	27.03	28.78	29.67	28.55	27.86	27.67	30.54	29.01	27.74	30.27	29.17	31.96	28.57	27.22	27.85	28.75	29.49	28.92
hsa-miR-26a-2-3p	NA	NA	NA	NA	NA	NA	NA	NA	NA	NA	40	NA	NA	NA	NA	NA	NA	NA	NA	NA
hsa-miR-26a-5p	31.79	33.01	30.98	32.91	33.57	33.38	31.1	33.33	33.71	30.34	30.71	33.37	35.5	33.79	32.09	31.85	33.19	34.32	32.3	36.35
hsa-miR-26b-5p	34.93	36.01	34.11	36.28	36.53	36.29	34.08	34.9	38.21	35.49	33.65	36.5	36.02	40	35.08	33.79	34.52	35.06	34.7	36.02
hsa-miR-27a-3p	30.93	32.96	31.56	32.51	33.51	31.95	32.44	33.01	33.83	32.1	30.74	34.77	36.53	35.7	32.52	31.48	32.15	34.58	31.65	34.01
hsa-miR-27b-3p	31.07	33.01	31.61	32.77	32.22	33.74	31.09	32.97	33.53	32.14	31.06	33.37	34.93	33.78	31.99	31.95	31.46	34.13	31.66	33.36
hsa-miR-28-5p	36.29	40	34.96	39.36	NA	40	35.08	36.54	37.86	33.59	35.05	34.72	36.85	37.15	34.87	35.99	39.21	37.41	34.83	36.14
hsa-miR-296-5p	34.66	35.09	34.68	34.12	36.02	36.74	35.06	34.16	NA	35.24	34.91	35.02	NA	36.6	37.19	35.7	38.38	37.23	NA	36.35
hsa-miR-298	NA	NA	NA	NA	NA	NA	NA	NA	NA	NA	NA	NA	NA	NA	NA	NA	NA	NA	NA	NA
hsa-miR-299-3p	NA	NA	40	NA	NA	NA	NA	NA	NA	NA	NA	NA	NA	NA	NA	NA	NA	NA	NA	NA
hsa-miR-299-5p	NA	NA	NA	NA	NA	NA	NA	NA	NA	NA	NA	NA	NA	NA	37.01	39.44	NA	NA	NA	NA
hsa-miR-29a-3p	29.72	30.97	29.23	30.81	32.87	31.65	32.5	31	33.22	29.93	29.63	31.26	35.04	33.65	34.2	33.14	33.98	34.58	33.07	32.35
hsa-miR-29b-2-5p	38.51	40	36.67	40	NA	37.85	37.38	36.52	NA	40	36.94	40	NA	NA	NA	40	NA	36.58	NA	36.42
hsa-miR-29b-3p	32.74	33.67	32.12	34.33	36.41	33.56	34.06	34.15	35.51	33.03	32.86	34.67	35.95	35.96	36.5	35.25	35.32	36.48	35.14	35.48
hsa-miR-29c-3p	31.24	31.94	30.1	31.99	34.14	32.33	31.77	32.45	33.94	30.73	30.94	31.91	34.96	33.98	34.62	33.99	34.2	33.77	33.21	33.61
hsa-miR-301a-3p	39	37.83	35.87	39.2	39.01	37.42	36.03	36.85	40	37.2	35.57	40	37.46	40	38.75	36.21	38.84	40	36.21	35.26
hsa-miR-301b	40	NA	37.52	NA	NA	NA	37.23	NA	NA	36.61	NA	NA	NA	NA	NA	NA	39.16	NA	NA	NA
hsa-miR-302a-3p	NA	NA	NA	NA	40	NA	NA	NA	NA	NA	40	NA	NA	NA	NA	NA	NA	NA	NA	40
hsa-miR-302b	NA	NA	NA	NA	NA	NA	NA	NA	NA	NA	NA	40	NA	NA	NA	40	NA	NA	NA	NA
hsa-miR-302c-3p	NA	NA	NA	NA	NA	NA	NA	NA	NA	NA	NA	NA	NA	NA	NA	NA	NA	NA	NA	NA
hsa-miR-302c-5p	NA	NA	NA	NA	NA	NA	NA	NA	NA	NA	NA	NA	NA	NA	NA	NA	NA	NA	NA	NA
hsa-miR-302d-3p	NA	NA	NA	NA	NA	NA	NA	NA	NA	NA	NA	NA	NA	NA	NA	NA	NA	NA	NA	NA
hsa-miR-30a-5p	35.93	36.95	40	37.07	40	40	35.44	39.13	40	37.35	36.11	38.71	36.51	37.8	37.77	36.68	34.08	37.14	36.42	35.73
hsa-miR-30b-3p	NA	NA	NA	NA	NA	NA	NA	NA	NA	NA	NA	NA	NA	NA	NA	NA	NA	NA	NA	NA
hsa-miR-30b-5p	31.74	32.85	32.23	32.73	34.6	32.97	31.67	32.85	35.05	32.53	30.65	34.64	36.07	35.63	33.5	31.25	33.31	34.53	33.5	33.22
hsa-miR-30c-2-3p	NA	NA	NA	NA	NA	NA	NA	NA	NA	NA	NA	NA	NA	NA	NA	NA	NA	NA	NA	NA
hsa-miR-30c-5p	33.63	34.48	32.09	34.29	36	35.7	32.99	34.09	35.5	31.61	32.16	34.59	34.2	33.91	33.24	32.15	34.22	35.26	33.83	36.89
hsa-miR-30d-5p	32.13	32.95	31.52	32.87	33.02	33.01	32.2	33.79	35.58	32.74	31.31	35.96	33.91	35.87	33.23	30.81	32.91	34.74	32.63	32.81
hsa-miR-30e-3p	35.66	36.99	35.65	37.01	38.31	36.12	36.76	37.49	40	35.01	35.93	38.44	38.97	40	40	36.07	38.74	38.65	39.38	37.39
hsa-miR-30e-5p	32.77	33.96	31.11	32.99	33.75	32.81	32.02	32.23	35.29	32.66	31.52	35.54	34.24	36.06	33.35	31.07	32.82	34.2	32.89	32.96
hsa-miR-31-3p	35.92	40	37.84	38.17	40	38.17	35.63	37.85	NA	36.99	40	40	NA	NA	NA	40	40	NA	NA	NA
hsa-miR-31-5p	37.1	38.74	36.52	36.68	40	40	34.47	40	NA	38.37	35.15	36.73	40	NA	40	35.8	37.42	NA	36.46	NA
hsa-miR-320a	28.49	29.09	27.87	29.18	29.09	28.55	28.76	28.46	29.96	28.69	28.22	30.02	30.29	31.48	29.1	28.21	29.45	30.08	29.71	29.74
hsa-miR-323a-3p	40	40	NA	NA	38.04	38.23	NA	37.85	40	40	37.97	NA	37.39	NA	37.77	NA	38.25	NA	37.02	NA
hsa-miR-324-3p	32.61	32.83	30.61	32.61	33.95	32.8	33.15	32.35	33.96	31.79	32.01	32.69	33.61	34.18	33.34	32.75	32.93	32.94	33.04	33.97
hsa-miR-324-5p	35.58	36.48	32.58	36.08	35.82	37.22	34.02	34.15	35.88	33.38	36.47	35.15	36.75	38.09	34.61	36.59	36.43	38.15	35.01	37.09
hsa-miR-325	NA	NA	NA	NA	NA	NA	NA	NA	NA	NA	NA	NA	NA	NA	NA	NA	NA	NA	NA	NA
hsa-miR-32-5p	35.16	36.52	33.66	35.82	40	36.64	37.49	35.83	40	35.65	33.3	36.14	37.18	35.76	40	36.42	35.8	37.07	35.68	34.61
hsa-miR-326	34.2	36	35.1	36.16	39.03	35.83	36.62	36.65	35.91	33.1	34.15	38	NA	35.95	NA	35.76	NA	NA	NA	36.84
hsa-miR-328-3p	33.17	34.04	32.78	33.5	34.78	34.53	34.08	33.52	36.22	35.28	32.64	35.84	36.68	38.96	34.02	34.25	34.83	NA	35.02	40
hsa-miR-329-3p	40	36.76	37.69	40	39.4	37.42	39.23	40	40	40	37.82	40	38.42	40	40	35.71	39.18	40	35.8	40
hsa-miR-330-3p	37.77	NA	37.68	NA	NA	NA	40	40	38.1	36.78	35.77	NA	40	NA	36.58	36.85	NA	NA	NA	NA
hsa-miR-331-3p	36.45	35.74	34.64	36.56	36.29	36.3	35	35.76	40	34.55	33.95	38.34	40	37.05	37.52	35.84	36.34	36.47	35.84	36.79
hsa-miR-335-5p	37.7	40	39.3	40	39.31	38.17	37.69	38.74	40	40	36.7	40	40	40	40	37.84	40	40	38.82	40
hsa-miR-337-3p	NA	NA	NA	40	NA	40	NA	40	40	37.3	40	NA	38.26	40	36.87	40	40	40	38.03	NA
hsa-miR-337-5p	40	40	40	38.13	NA	38.77	40	40	38.45	40	NA	NA	40	40	40	38.96	40	NA	37.41	NA
hsa-miR-338-3p	35.21	40	36	35.51	40	38.15	36.51	37.93	40	36.15	35.93	40	40	40	40	38.38	40	39.53	36.98	37.39
hsa-miR-339-5p	35.07	35.25	32.98	34.47	35.93	34.3	35.56	35.38	38.51	32.69	33.22	35.12	36.17	37.11	36.31	34.25	40	35.65	36.99	36.82
hsa-miR-33a-5p	36.22	40	40	40	NA	40	40	NA	NA	40	37	40	NA	40	40	40	40	NA	40	38.97
hsa-miR-33b-5p	37.96	40	37.87	40	40	40	NA	40	NA	40	38.38	NA	40	40	40	38.14	NA	40	39.17	40
hsa-miR-340-5p	35.74	40	37.24	36.63	36.69	40	37.6	40	40	39.29	35.48	38.93	40	37.92	39.17	40	40	40	40	NA
hsa-miR-342-3p	27.32	27.8	26.46	28.34	28.7	27.98	26.7	27.57	28.81	27.55	26.82	28.94	32.34	31.87	30.58	28.67	30.55	31.02	30.8	31.31
hsa-miR-345-5p	32.76	32.86	30.85	32.75	34.21	33.58	33.28	32.85	35.04	31.67	31.86	32.75	34.5	33.55	33.04	33.47	32.54	34.58	33.77	33.21
hsa-miR-346	40	40	36.89	40	40	39.49	39.58	40	40	40	40	39.46	39.19	40	38.68	40	40	40	40	40
hsa-miR-34a-5p	37.23	38.49	38.48	40	NA	38.47	38.78	40	40	39.6	37.63	40	40	40	38.78	40	40	40	38.11	35.56
hsa-miR-34b-3p	NA	NA	NA	NA	NA	NA	NA	NA	NA	NA	NA	NA	NA	NA	NA	NA	NA	NA	NA	NA
hsa-miR-34c-3p	40	40	40	38.41	NA	40	40	40	NA	40	40	40	NA	NA	37.12	NA	NA	NA	40	NA
hsa-miR-34c-5p	NA	NA	NA	40	NA	NA	NA	NA	NA	NA	NA	NA	NA	NA	NA	NA	NA	NA	NA	NA
hsa-miR-361-3p	36.18	40	38.05	37.84	40	40	40	39.24	NA	40	38.51	40	40	40	NA	40	40	NA	38.06	40
hsa-miR-361-5p	30.76	31.63	30.55	31.73	32.44	31.81	30.7	31.3	32.44	31.43	30.05	34.12	33.92	35.55	32.51	31.78	32.54	34.19	32.7	33.77
hsa-miR-362-5p	40	40	40	40	40	40	40	40	40	40	40	NA	40	40	40	40	40	40	40	40
hsa-miR-363-3p	34.04	34.28	30.54	34.12	34.08	35.2	33.54	31.69	36.24	32.5	33.99	32.79	33.21	34.93	33.96	33.82	33.61	33.27	33.23	33.58
hsa-miR-363-5p	NA	NA	NA	NA	NA	NA	NA	NA	NA	NA	NA	NA	NA	NA	NA	NA	NA	NA	NA	NA
hsa-miR-365a-3p	34.03	36.02	32.91	34.55	37.71	37.23	35.54	34.53	37.14	34.24	33.17	35.69	35.73	39.11	36.06	35.68	35.25	36.55	38.33	34.73
hsa-miR-367-3p	NA	NA	NA	NA	NA	NA	NA	NA	NA	NA	NA	NA	NA	NA	NA	NA	NA	NA	NA	NA
hsa-miR-369-5p	NA	NA	38.18	NA	NA	NA	NA	NA	37.36	NA	NA	NA	NA	NA	39.01	40	NA	NA	39.23	NA
hsa-miR-370-3p	NA	NA	NA	NA	NA	36.89	NA	36.59	NA	40	NA	NA	NA	NA	38.56	37.14	NA	NA	NA	NA
hsa-miR-371-5p	NA	NA	NA	NA	NA	NA	NA	NA	NA	NA	NA	NA	NA	NA	NA	NA	NA	NA	NA	NA
hsa-miR-371a-3p	NA	NA	NA	NA	NA	NA	NA	NA	NA	NA	NA	NA	NA	NA	NA	NA	NA	NA	NA	NA
hsa-miR-372-3p	NA	NA	NA	NA	NA	NA	NA	NA	NA	NA	NA	NA	NA	NA	NA	NA	NA	NA	NA	NA
hsa-miR-373-3p	NA	40	NA	NA	38.9	NA	NA	40	NA	NA	38.82	38.92	40	NA	38.85	40	NA	40	NA	NA
hsa-miR-373-5p	NA	40	NA	40	NA	NA	40	40	40	40	40	40	NA	40	40	NA	40	40	40	40
hsa-miR-374a-5p	36.65	39.29	35.83	37.32	38.91	36.29	34.93	36.66	37.93	35.67	36.8	37.33	38.51	40	36.53	34.8	36.82	40	36.87	40
hsa-miR-374b-3p	40	NA	38.09	40	40	NA	40	NA	NA	NA	38.16	40	40	NA	40	40	NA	NA	40	NA
hsa-miR-374b-5p	36.96	37.29	35.17	35.87	37.42	36.39	34.82	36.86	37.01	33.72	34.92	36.6	NA	36.95	35.73	35.33	36.39	40	35.51	37.95
hsa-miR-375	33.73	36.3	33.74	37.24	NA	34.8	33.04	34.76	35.33	33.87	32.68	33.28	34.63	36.61	35.3	33.21	33.3	35.18	34.78	34.31
hsa-miR-376a-3p	40	40	38.28	37.46	40	37.79	40	38.54	40	39.36	37.73	40	38.94	38.72	NA	35.43	NA	38.94	34.43	40
hsa-miR-376b-3p	NA	NA	40	40	NA	40	NA	40	40	40	NA	NA	40	40	NA	37.66	NA	40	37	NA
hsa-miR-376c-3p	35.89	36.17	34.9	36.08	38.42	34.89	34.92	34.11	34.87	35.86	36.14	40	40	40	35.55	32.92	40	35.96	32.84	36.05
hsa-miR-377-3p	40	40	NA	40	NA	NA	NA	NA	40	40	NA	NA	NA	40	NA	NA	NA	NA	40	NA
hsa-miR-378a-3p	31.96	32.62	30.19	32.5	33.4	32.38	31.89	32.26	33.57	31.49	31.11	33.01	33.21	34.88	33.72	32.4	31.72	33.36	33.78	36.1
hsa-miR-379-5p	36.78	NA	36.01	40	40	NA	39.24	35.93	36.14	NA	34.72	NA	NA	NA	36.75	35.39	39.12	40	NA	NA
hsa-miR-381-3p	NA	NA	NA	NA	NA	NA	NA	NA	NA	40	NA	NA	NA	NA	NA	NA	NA	NA	NA	NA
hsa-miR-382-5p	NA	40	36.46	35.91	36.07	NA	NA	35.09	34.9	40	35.96	NA	NA	36.95	37.19	33.61	NA	36.88	34.87	NA
hsa-miR-383-5p	NA	NA	NA	NA	NA	NA	NA	NA	40	NA	NA	NA	NA	NA	NA	NA	NA	NA	NA	NA
hsa-miR-409-3p	35.13	34.2	33.85	34.21	40	34.52	38.25	33.32	33.1	34.06	35.25	35.83	NA	35.26	33.95	32.81	NA	36.52	32.38	37.12
hsa-miR-410-3p	NA	40	40	36.64	NA	NA	NA	40	40	40	40	NA	40	37.12	NA	36.66	NA	NA	36.29	NA
hsa-miR-411-5p	NA	NA	40	37.62	NA	NA	NA	NA	NA	NA	37.49	NA	NA	NA	40	36.87	NA	NA	36.84	NA
hsa-miR-412-3p	NA	NA	NA	NA	NA	NA	NA	NA	40	NA	NA	40	NA	40	40	40	40	40	40	40
hsa-miR-421	36.65	36.75	35.49	36.82	37.31	35.87	35.23	39.17	37.06	36.9	36.39	NA	36.88	40	35.9	36.28	37.89	40	36.85	38.54
hsa-miR-422a	NA	NA	NA	NA	NA	NA	NA	NA	NA	NA	NA	NA	NA	NA	NA	NA	NA	NA	NA	NA
hsa-miR-423-3p	31.28	31.73	30.6	31.59	32.33	31.81	31.71	32.03	34.23	31.68	29.8	35.61	35.82	36.29	33.08	31.04	33.6	33.84	32.39	34.92
hsa-miR-423-5p	30.12	30.37	28.25	30.12	31.66	29.97	32	30.25	32.35	29.3	29.5	30.64	30.97	32.31	30.87	30.88	32.57	32.18	31.86	35.74
hsa-miR-424-5p	33.65	37.95	35.59	34.96	40	35.98	34.64	34.66	38.14	36.25	35.55	37.19	40	37.45	36.82	35.83	37.2	36.74	36.97	37.21
hsa-miR-425-3p	34.28	37.28	35.89	34.65	37.07	35.82	36.25	34.94	40	35.55	33.5	37.17	40	40	35.11	34.07	35.71	37.74	36.41	35.38
hsa-miR-425-5p	31.21	31.79	29.48	31.13	32.72	30.58	31.54	30.85	33.17	30.37	30.14	32.99	31.8	33.31	31.37	30.67	31.45	31.91	31.24	31.55
hsa-miR-429	38.36	NA	NA	NA	NA	NA	NA	NA	NA	NA	NA	NA	NA	NA	NA	40	NA	NA	NA	NA
hsa-miR-431-5p	NA	NA	36.72	39	NA	NA	NA	40	38.15	38.87	NA	NA	NA	39.43	NA	35.82	NA	NA	36.5	NA
hsa-miR-432-5p	37.39	40	37.94	37.22	40	37.88	NA	38.71	35.53	40	37.7	37.47	NA	NA	37.69	34.55	37.66	37.61	35.53	NA
hsa-miR-433-3p	NA	38.71	37.07	NA	NA	NA	NA	NA	38.27	NA	NA	NA	NA	38.72	NA	37.92	NA	NA	37.17	37.89
hsa-miR-449a	NA	NA	NA	NA	NA	NA	NA	NA	NA	NA	NA	NA	NA	NA	NA	40	NA	NA	NA	NA
hsa-miR-449b-5p	NA	NA	NA	NA	NA	NA	NA	40	NA	NA	NA	NA	NA	NA	NA	NA	NA	40	NA	NA
hsa-miR-450a-5p	35.27	NA	37.32	37.59	38.15	NA	38.77	40	NA	37.82	35.45	40	40	40	NA	40	40	NA	40	NA
hsa-miR-451a	23.87	24.55	22.38	24.66	26.79	25.05	23.73	23.03	25.48	24.32	23.85	24.29	25.02	25.1	24.64	23.8	23.5	23.25	24.52	24.72
hsa-miR-452-5p	NA	NA	NA	40	NA	NA	NA	NA	NA	39.01	NA	NA	NA	NA	NA	40	NA	NA	NA	NA
hsa-miR-454-3p	40	37.27	35.17	36.75	40	36.8	35.57	36.91	40	35.82	34.77	40	39.18	40	39.07	35.96	35.83	37.92	37.18	36.26
hsa-miR-455-5p	NA	NA	38.74	NA	NA	NA	37.73	NA	NA	NA	40	NA	NA	NA	NA	NA	40	NA	NA	NA
hsa-miR-483-3p	NA	40	NA	NA	40	40	NA	NA	NA	NA	39.26	NA	39.04	40	40	40	36.83	37.14	40	37.65
hsa-miR-484	32.46	32.76	31.33	32.17	33.1	32.5	31.82	31.79	34.12	31.34	31.06	33.88	34	34.74	32.01	31.47	31.88	32.2	32.92	32.95
hsa-miR-485-3p	NA	NA	37.12	36.52	NA	36.82	NA	36.81	36.91	38.64	NA	37.04	40	36.64	NA	36.85	NA	NA	33.86	37.02
hsa-miR-486-5p	28.63	27.64	26.45	28.05	29.17	27.7	27.68	26.91	29.32	28.55	27.73	28.62	28.53	30.7	27.84	26.71	27.66	28.45	28.81	29.25
hsa-miR-487b-3p	38.81	38.64	39.21	38.07	40	36.48	NA	40	40	38.5	36.57	NA	40	38.02	36.58	36.6	NA	38.46	35.59	NA
hsa-miR-488-3p	NA	NA	NA	NA	NA	NA	NA	NA	NA	NA	NA	NA	NA	NA	NA	NA	NA	NA	NA	NA
hsa-miR-490-3p	NA	NA	NA	40	NA	NA	NA	NA	NA	NA	NA	NA	NA	NA	NA	NA	NA	NA	NA	40
hsa-miR-491-3p	NA	NA	40	NA	NA	NA	NA	NA	NA	40	NA	NA	NA	NA	NA	NA	NA	NA	NA	NA
hsa-miR-491-5p	36.26	40	34.19	37.76	37.66	37.61	37.02	40	40	36.49	35.67	38.71	37.1	36.88	40	37.5	40	40	40	NA
hsa-miR-492	NA	NA	NA	NA	NA	NA	NA	NA	NA	NA	NA	NA	NA	NA	NA	NA	NA	NA	NA	NA
hsa-miR-493-3p	NA	NA	NA	NA	NA	NA	NA	36.17	NA	37.46	NA	40	NA	NA	NA	NA	NA	40	NA	NA
hsa-miR-494-3p	40	40	40	40	NA	NA	NA	40	40	40	40	NA	40	NA	NA	NA	NA	40	38	NA
hsa-miR-495-3p	40	40	40	40	NA	40	NA	40	40	40	40	NA	40	NA	NA	40	NA	NA	36.44	40
hsa-miR-497-5p	34.22	36.59	36.03	34.82	36.59	37.64	35.7	36.97	40	35.31	34.71	36.64	36.29	36.8	38.23	36.95	37.74	37.76	37.39	35.5
hsa-miR-498	NA	NA	NA	NA	NA	NA	NA	NA	NA	NA	NA	NA	NA	NA	NA	NA	NA	NA	NA	NA
hsa-miR-499a-5p	37.66	NA	40	NA	NA	40	NA	NA	40	40	37.17	40	NA	NA	40	NA	NA	NA	NA	NA
hsa-miR-500a-5p	38.55	40	36.52	39.33	38.22	NA	36.5	37.98	38.04	40	37.09	40	40	NA	36.07	NA	37.14	38.44	37.01	NA
hsa-mir-501-5p	36.61	NA	36.89	37.33	NA	NA	36.78	NA	NA	36.5	NA	NA	NA	NA	36.72	NA	36.27	36.07	NA	NA
hsa-miR-502-5p	40	40	40	40	40	40	36.07	40	37.47	40	40	40	40	40	37.81	40	40	40	40	NA
hsa-miR-503-5p	NA	40	37.04	40	37.06	40	NA	NA	NA	37.64	36.73	NA	NA	39.11	NA	NA	40	40	NA	36.55
hsa-miR-505-3p	34.06	34.33	32.85	33.48	34.86	34.09	34.55	37.15	36.21	34.46	34.16	36.7	35.28	NA	35.06	35.16	34.72	35.05	35.68	36.98
hsa-miR-506-3p	NA	NA	NA	NA	NA	NA	NA	NA	NA	NA	NA	NA	NA	NA	NA	NA	NA	NA	NA	NA
hsa-miR-508-3p	NA	NA	NA	NA	NA	NA	NA	NA	NA	NA	40	NA	NA	NA	NA	NA	NA	NA	NA	NA
hsa-miR-509-3-5p	NA	NA	40	NA	NA	NA	NA	40	NA	NA	NA	NA	NA	40	NA	NA	NA	NA	NA	NA
hsa-miR-509-3p	36.75	40	NA	NA	NA	40	38.78	40	40	NA	40	40	40	NA	40	40	40	40	40	40
hsa-miR-510-5p	40	NA	NA	NA	NA	NA	NA	NA	NA	NA	40	NA	NA	NA	NA	NA	NA	40	NA	40
hsa-miR-512-5p	NA	NA	NA	NA	NA	NA	NA	NA	NA	NA	NA	NA	NA	NA	NA	NA	NA	NA	NA	NA
hsa-miR-513a-5p	NA	NA	NA	NA	NA	NA	NA	NA	NA	NA	NA	NA	NA	NA	NA	NA	NA	NA	NA	NA
hsa-miR-514a-3p	NA	NA	NA	NA	NA	NA	NA	NA	NA	NA	NA	NA	NA	NA	NA	NA	NA	NA	NA	NA
hsa-miR-516a-5p	NA	NA	NA	NA	NA	NA	NA	NA	NA	NA	NA	NA	NA	NA	NA	NA	NA	NA	NA	NA
hsa-miR-516b-5p	NA	NA	NA	NA	NA	NA	NA	NA	NA	NA	NA	40	NA	NA	NA	NA	NA	NA	NA	NA
hsa-miR-517a-3p	36.18	NA	NA	36.64	NA	NA	NA	NA	NA	NA	NA	NA	NA	NA	NA	NA	NA	NA	NA	NA
hsa-miR-517c-3p	NA	NA	NA	NA	NA	NA	NA	NA	NA	NA	40	40	NA	40	NA	40	NA	40	39.28	NA
hsa-miR-518a-3p	NA	NA	NA	NA	NA	NA	NA	NA	NA	NA	NA	NA	NA	NA	NA	NA	NA	NA	NA	NA
hsa-miR-518b	NA	NA	40	NA	NA	NA	NA	NA	NA	NA	NA	NA	NA	NA	NA	NA	NA	NA	NA	NA
hsa-miR-518c-3p	NA	NA	NA	NA	NA	NA	NA	NA	NA	NA	NA	NA	NA	NA	NA	NA	NA	NA	NA	NA
hsa-miR-518c-5p	NA	NA	NA	NA	NA	NA	NA	NA	NA	NA	NA	40	NA	NA	NA	NA	NA	NA	NA	NA
hsa-miR-518e-3p	NA	NA	NA	NA	NA	NA	NA	NA	NA	NA	NA	NA	NA	NA	NA	NA	NA	NA	NA	NA
hsa-miR-518f-3p	NA	NA	NA	NA	NA	NA	NA	NA	NA	NA	NA	NA	NA	NA	NA	NA	NA	NA	NA	NA
hsa-miR-519a-3p	NA	NA	NA	NA	NA	NA	NA	NA	NA	NA	NA	NA	NA	NA	NA	NA	NA	40	NA	NA
hsa-miR-519d-3p	NA	NA	NA	NA	NA	NA	NA	NA	NA	40	NA	40	NA	NA	NA	NA	NA	NA	NA	40
hsa-miR-520c-3p	NA	NA	NA	NA	NA	NA	NA	NA	NA	NA	40	NA	NA	NA	NA	NA	NA	NA	NA	NA
hsa-miR-520d-5p	NA	NA	NA	NA	NA	NA	NA	NA	NA	NA	NA	NA	NA	NA	NA	NA	NA	NA	NA	NA
hsa-miR-521	NA	NA	NA	NA	NA	NA	NA	NA	NA	NA	NA	NA	NA	NA	NA	NA	NA	NA	NA	NA
hsa-miR-523-3p	NA	NA	NA	NA	NA	NA	NA	NA	NA	NA	NA	40	NA	NA	NA	40	NA	NA	NA	NA
hsa-miR-524-3p	NA	NA	NA	NA	NA	NA	NA	NA	NA	NA	NA	NA	NA	NA	NA	NA	NA	NA	NA	NA
hsa-miR-525-5p	NA	NA	NA	NA	NA	NA	40	NA	NA	NA	NA	NA	NA	NA	40	NA	NA	NA	37.77	NA
hsa-miR-526b-5p	NA	NA	NA	NA	NA	NA	NA	NA	NA	NA	NA	NA	NA	40	NA	NA	NA	NA	NA	NA
hsa-miR-532-5p	33.36	33.14	32.21	32.49	34.93	33.66	32.85	34.04	34.38	33.6	32.59	34.45	34.61	35.92	33.54	33.1	32.91	35.54	35.55	33.71
hsa-miR-539-5p	40	NA	NA	NA	NA	NA	NA	NA	NA	NA	NA	NA	NA	NA	38.67	NA	NA	NA	36.96	NA
hsa-miR-542-5p	NA	NA	NA	NA	NA	NA	NA	NA	NA	NA	NA	NA	NA	NA	NA	NA	NA	NA	NA	NA
hsa-miR-542-5p	35.4	NA	36.55	40	NA	37.05	36.74	NA	NA	34.33	35.96	37.05	40	NA	NA	NA	NA	35.78	NA	NA
hsa-miR-545-3p	40	40	40	NA	NA	40	40	40	NA	40	40	40	NA	40	NA	40	40	NA	40	39
hsa-miR-548b-3p	40	40	NA	40	NA	40	NA	NA	NA	40	40	40	NA	NA	NA	NA	NA	NA	NA	NA
hsa-miR-548c-3p	NA	NA	NA	NA	NA	NA	NA	NA	NA	NA	NA	NA	NA	NA	NA	NA	NA	NA	NA	NA
hsa-miR-549a	NA	NA	NA	NA	NA	NA	NA	NA	NA	NA	NA	NA	NA	NA	NA	NA	NA	NA	NA	NA
hsa-miR-550a-5p	NA	40	NA	37.3	NA	NA	NA	NA	40	NA	NA	40	NA	NA	NA	36.93	NA	NA	39.38	NA
hsa-miR-551b-3p	36.28	40	36.6	40	NA	NA	36.28	NA	NA	NA	36.62	36.04	37.36	NA	NA	36.74	NA	NA	NA	NA
hsa-miR-557	NA	NA	NA	NA	NA	NA	NA	NA	NA	NA	NA	NA	NA	NA	NA	NA	NA	NA	NA	NA
hsa-miR-570-3p	NA	40	39.17	NA	NA	40	37.18	NA	40	36.99	NA	38.25	NA	38.52	NA	NA	NA	40	NA	40
hsa-miR-572	NA	NA	NA	NA	NA	NA	NA	NA	40	NA	40	NA	NA	NA	NA	NA	NA	NA	NA	NA
hsa-miR-574-3p	37.21	36.49	32.73	34.84	36.75	36.08	33.96	35.07	NA	33.04	33.32	36.53	34.42	36.35	34.91	34.06	33.31	36.6	33.34	34.85
hsa-miR-576-3p	NA	40	40	40	NA	NA	NA	40	NA	40	NA	40	40	NA	NA	NA	NA	NA	NA	39.57
hsa-miR-576-5p	40	39.32	36.08	36.72	NA	38.13	40	36.47	40	38.88	38.8	40	40	40	40	35.77	40	36.65	NA	36.73
hsa-miR-582-5p	33.65	NA	36.59	34.81	NA	39.49	NA	NA	NA	36.56	36.2	NA	NA	NA	NA	36.03	37.77	NA	NA	NA
hsa-miR-583	NA	NA	NA	NA	NA	NA	NA	NA	NA	NA	NA	NA	NA	NA	NA	NA	NA	NA	NA	NA
hsa-miR-584-5p	37.7	37.03	35.13	37.5	36.88	37.69	36.56	35.84	37.24	40	37.22	40	40	37.37	35.12	34.28	40	39.37	35.79	40
hsa-miR-589-5p	40	40	37.32	40	40	40	38	NA	NA	36.91	40	NA	40	NA	40	36.25	40	40	NA	NA
hsa-miR-590-5p	35.25	35.99	32.56	35.35	37.3	35.1	35.99	35.33	38.22	33.93	33.7	38.06	35.74	36	36.27	34.52	35.05	37.99	35.65	35.12
hsa-miR-595	40	40	40	40	40	40	40	40	40	40	40	40	40	NA	40	39.2	40	NA	40	40
hsa-miR-596	NA	NA	NA	NA	NA	NA	NA	NA	NA	NA	NA	NA	NA	40	NA	NA	NA	NA	NA	NA
hsa-miR-597-5p	NA	NA	NA	NA	NA	NA	NA	NA	NA	NA	NA	NA	NA	NA	NA	NA	NA	NA	NA	NA
hsa-miR-598-3p	36.94	40	36.2	37.49	37.37	38.17	36.58	35.85	40	35.91	36.69	37.29	40	40	37.71	37.14	40	38.96	36.74	37.43
hsa-miR-602	40	NA	NA	40	NA	NA	NA	NA	NA	40	40	40	NA	NA	NA	40	NA	NA	40	40
hsa-miR-608	NA	NA	NA	NA	NA	NA	NA	NA	NA	NA	NA	NA	NA	NA	NA	NA	NA	NA	NA	NA
hsa-miR-615-3p	NA	NA	NA	NA	NA	NA	NA	NA	NA	NA	NA	NA	40	NA	NA	NA	NA	NA	NA	NA
hsa-miR-617	NA	NA	NA	NA	NA	NA	NA	NA	NA	NA	NA	NA	NA	NA	NA	NA	NA	NA	NA	NA
hsa-miR-620	NA	NA	NA	NA	NA	NA	NA	NA	NA	NA	NA	NA	NA	NA	NA	NA	NA	NA	40	40
hsa-miR-622	NA	NA	NA	NA	NA	NA	NA	NA	NA	NA	NA	NA	NA	NA	NA	NA	NA	NA	NA	NA
hsa-miR-623	NA	NA	NA	NA	NA	NA	NA	NA	NA	NA	NA	NA	NA	NA	NA	NA	NA	NA	NA	NA
hsa-miR-625-3p	40	38.52	37.14	37.69	40	37.61	38.52	NA	NA	39.34	40	40	40	40	40	37.7	40	NA	40	40
hsa-miR-627-5p	36.84	NA	36.96	40	NA	36.78	NA	36.62	40	NA	40	40	40	40	NA	40	NA	NA	NA	NA
hsa-miR-628-3p	35.49	36.2	34.61	37.87	37.01	38.13	40	37.86	NA	35.57	35.34	36.18	NA	NA	36.07	37.23	40	36.55	37.11	NA
hsa-miR-629-5p	32.95	35.15	34.26	33.93	34.58	34.56	33.95	33.5	34.72	36.18	34.37	38.67	35.76	37.47	35.12	33.9	34.18	34.14	36.63	40
hsa-miR-631	40	40	NA	40	40	NA	NA	40	NA	NA	40	NA	NA	NA	NA	40	NA	NA	40	40
hsa-miR-637	NA	NA	NA	NA	NA	NA	NA	NA	NA	NA	NA	NA	NA	NA	NA	NA	NA	NA	NA	NA
hsa-miR-642a-5p	NA	NA	40	NA	NA	NA	NA	NA	NA	40	NA	NA	NA	NA	NA	NA	NA	NA	NA	NA
hsa-miR-651-5p	40	NA	39.03	40	NA	NA	40	40	NA	36.81	NA	NA	NA	NA	NA	NA	NA	NA	NA	38.45
hsa-miR-652-3p	32.1	33.34	31.29	32.59	34.17	32.34	33.89	32.99	36.13	31.53	31.09	34.01	34.66	34.16	33.45	32.56	34.45	33.88	32.91	32.43
hsa-miR-654-5p	NA	40	40	40	NA	36.3	NA	NA	NA	NA	NA	NA	NA	NA	NA	36.68	NA	NA	40	NA
hsa-miR-658	NA	NA	NA	NA	NA	NA	NA	NA	NA	NA	NA	NA	NA	NA	NA	NA	NA	NA	NA	NA
hsa-miR-660-5p	32.32	32.71	31.5	33.78	34.06	33.23	32.56	32.51	33.31	32.02	32.71	33.43	34.32	34.84	33.91	33.02	32.92	32.52	34.13	33.72
hsa-miR-662	40	NA	40	40	40	39.49	40	40	NA	NA	40	NA	40	40	40	NA	NA	40	40	40
hsa-miR-663a	38.04	37.68	40	40	40	40	40	40	40	40	40	40	40	40	40	40	40	40	40	36.94
hsa-miR-665	40	40	40	40	39.03	37.71	36.19	NA	39.01	40	40	40	40	37.35	38.14	NA	40	NA	36.55	40
hsa-miR-668-3p	NA	NA	NA	NA	NA	NA	NA	NA	40	NA	NA	NA	NA	NA	NA	NA	NA	NA	NA	NA
hsa-miR-671-5p	40	40	40	40	40	40	40	40	NA	40	NA	NA	NA	NA	NA	NA	NA	NA	40	NA
hsa-miR-708-5p	NA	NA	NA	37.91	NA	NA	NA	NA	NA	NA	NA	40	NA	NA	NA	NA	NA	NA	NA	NA
hsa-miR-744-5p	38.73	39.46	36.39	36.97	37.86	38.52	37.38	37.99	38.74	36.97	37.77	40	40	40	36.61	37.05	39.42	40	36.53	40
hsa-miR-7-5p	36.93	39.35	33.84	36.56	36.04	36.61	37.63	34.59	36.46	37.69	36.86	36.02	37.05	40	35.27	35.15	35.86	35.87	35.89	NA
hsa-miR-760	40	37.7	38.03	37.77	37.2	38.18	40	36.41	38.13	40	36.99	37.85	38.22	39.55	38.28	36.56	38.22	40	37.31	40
hsa-miR-765	NA	NA	NA	NA	NA	NA	40	NA	NA	NA	NA	NA	NA	NA	40	40	40	NA	NA	NA
hsa-miR-766-3p	34.2	35.19	33.89	33.51	33.52	34.7	33.49	38.76	35.65	32.72	32.8	35.79	38.44	34.84	33.56	33.07	36.19	40	34.91	34.8
hsa-miR-7a-5p	30.66	31.39	32.13	32.23	32.24	32.05	29.98	31.26	35.1	33.65	29.5	33.91	34.24	35.75	31.07	29.28	31.14	32.5	32.88	32.24
hsa-miR-802	NA	NA	NA	NA	NA	NA	NA	NA	NA	NA	NA	NA	NA	NA	NA	NA	NA	NA	NA	NA
hsa-miR-873-5p	NA	NA	NA	NA	40	NA	NA	NA	NA	NA	NA	NA	NA	NA	NA	NA	NA	NA	NA	37.27
hsa-miR-874-3p	33.7	33.66	32.76	33.16	35.27	32.87	35.89	33.96	34.79	32.74	32.54	34.58	37.34	36.06	35	35.71	40	35.57	36.58	35.81
hsa-miR-885-5p	35.11	40	36.78	38.14	NA	36.88	34.75	38.22	40	36.5	36.06	36.86	37.02	39.39	37.82	35.51	33.56	38.67	37.21	36.05
hsa-miR-887-3p	NA	NA	NA	NA	NA	39.57	37.44	40	NA	NA	40	NA	40	NA	40	NA	NA	NA	NA	NA
hsa-miR-887-5p	36.82	35.75	35.92	35.66	35.9	35.66	NA	33.77	36.63	33.35	33.92	36.52	38.23	NA	36.43	38.37	40	37.84	36.31	35.07
hsa-miR-888-5p	NA	NA	NA	NA	NA	NA	NA	NA	NA	NA	NA	NA	NA	NA	NA	NA	NA	NA	NA	NA
hsa-miR-890	NA	NA	NA	NA	NA	NA	NA	NA	NA	NA	NA	NA	NA	NA	NA	NA	NA	NA	NA	NA
hsa-miR-891a-5p	NA	NA	NA	NA	NA	40	NA	NA	NA	NA	NA	NA	NA	NA	NA	NA	NA	NA	NA	NA
hsa-miR-921	40	40	NA	NA	NA	NA	NA	NA	NA	NA	NA	NA	NA	NA	NA	40	NA	NA	NA	NA
hsa-miR-92a-3p	27.1	27.35	25.9	27.3	28.13	26.66	26.62	26.2	27.73	27.13	26.62	27.98	27.85	28.86	27.12	25.96	26.79	27.46	27.73	28.54
hsa-miR-92b-3p	37.96	40	38.1	40	40	38.96	38.2	40	40	40	40	40	38.49	NA	40	38.72	NA	40	40	NA
hsa-miR-933	NA	NA	NA	NA	NA	NA	NA	NA	NA	NA	NA	NA	NA	NA	NA	NA	NA	NA	NA	NA
hsa-miR-934	NA	40	NA	NA	NA	NA	NA	NA	NA	NA	NA	NA	NA	NA	40	NA	NA	NA	NA	NA
hsa-miR-93-5p	29.63	30.8	27.62	29.61	30.69	29.58	29.47	28.78	31.48	28.55	29.59	29.8	30.19	31.23	29.27	28.65	29.44	29.63	29.53	29.75
hsa-miR-9-3p	NA	NA	NA	NA	NA	NA	NA	NA	NA	NA	NA	NA	NA	NA	40	NA	NA	NA	NA	NA
hsa-miR-940	NA	40	NA	40	NA	NA	38.07	NA	40	36.59	40	40	NA	40	36.8	NA	40	NA	40	40
hsa-miR-95-3p	37.22	NA	36.91	36.75	40	40	40	36.72	40	36.65	35.78	35.85	NA	40	37.33	40	36.58	NA	NA	37.46
hsa-miR-9-5p	NA	NA	NA	NA	NA	NA	40	NA	NA	NA	NA	NA	NA	NA	NA	NA	NA	NA	40	NA
hsa-miR-96-3p	NA	NA	NA	NA	NA	NA	40	NA	NA	NA	40	NA	NA	NA	NA	NA	40	NA	NA	NA
hsa-miR-96-5p	40	40	38.27	40	NA	40	NA	39.29	NA	40	NA	40	40	40	NA	NA	40	40	NA	40
hsa-miR-98-5p	37.1	37.04	37.97	40	36.09	40	35.23	38.36	40	40	34.71	40	40	NA	40	34.88	39.22	37.65	37.21	38.65
hsa-miR-99a-3p	NA	NA	NA	NA	NA	NA	NA	NA	NA	NA	38.37	NA	36.31	NA	NA	NA	NA	36.73	NA	NA
hsa-miR-99a-5p	33.95	33.57	34.78	35.01	35.48	34.51	34.64	36.21	36.13	37.53	33.3	35.53	35.69	39.16	37.65	33.87	33.78	35.32	33.82	36.41
hsa-miR-99b-5p	34	39.36	34.99	35.57	33.98	35.57	36.28	34.49	35.19	33.24	35.53	35.75	35.19	36.58	34.37	33.45	40	34.77	NA	40
SNORD38B	NA	40	33.87	36.21	35.69	38.11	35.77	34.3	36.23	34.15	34.17	36.79	NA	NA	36.93	NA	NA	NA	36.74	33.7
SNORD49A	40	36.83	40	NA	NA	37.72	40	NA	40	40	40	NA	40	NA	NA	NA	40	NA	NA	NA
U6 snRNA	33.43	33.88	32.26	33.22	35.03	35.91	32.51	33.54	33.96	32.32	35.48	32.92	33.58	32.79	33.48	33.5	34.11	35.93	33.57	NA
UniSp2	21.86	22.08	22.45	22.25	23.19	NA	21.92	22.7	22.91	23.02	21.83	22.71	22.63	23.04	22.84	22.44	21.95	22.09	22.1	22
UniSp3 IPC	21.45	21.04	21.56	21.58	21.28	21.23	21	20.96	21.64	22.18	20.85	21.98	21.5	22.19	20.93	20.96	21.67	21.09	21.04	25.76
UniSp3 IPC	21.21	21.13	21.54	21.64	21.28	21.46	21.16	21.36	21.82	22.25	20.97	22.08	21.56	22.31	21.01	21.01	21.28	21.3	21.07	22.21
UniSp3 IPC	21.52	21.3	21.58	21.63	21.27	21.28	21.16	21.37	21.87	22.05	21.05	22.05	21.58	22.07	21.11	21.05	21.3	21.31	20.97	22.57
UniSp4	28.61	28.22	29.07	28.92	29.3	NA	28.58	29.04	30.34	30.74	27.97	30.19	29.04	31.23	29.04	28.74	28.72	28.75	28.64	28.3
UniSp5	35.76	34.95	34.35	35.24	35.45	NA	33.54	35.64	37.26	38.1	34.87	38.2	34.99	39.45	33.87	33.6	33.73	34.73	36.47	34.73
UniSp6	21.32	20.79	20.98	21.53	20.75	21.08	20.97	20.92	22.69	21.34	20.52	22.24	20.6	22.64	20.54	20.92	21.27	20.78	19.79	21.28

## Sheet: Patch
Table S1. (B) Ct of plasma miRNAs at 0 h and 24 h for each subject in patch group.
miRNA	V1_00	V4_00	V6_00	V7_00	V12_00	V14_00	V15_00	V17_00	V18_00	V19_00	V1_24	V4_24	V6_24	V7_24	V12_24	V14_24	V15_24	V17_24	V18_24	V19_24
Blank (H2O)	NA	NA	NA	NA	NA	NA	NA	NA	NA	NA	NA	NA	NA	NA	NA	NA	NA	NA	NA	NA
cel-miR-39-3p	29.85	30.11	30.51	30.07	29.97	30.25	29.95	30.16	30.99	30.58	29.85	29.78	30.14	30	30.05	30.03	30.23	30.86	30.82	30.84
hsa-let-7b-5p	31.87	30.09	28.55	28.34	30.03	28.74	29.21	27.99	30.17	29.36	31.05	28.6	32.04	29.16	30.46	29.68	29.62	28.46	30.53	29.64
hsa-let-7c-5p	35.86	34.73	33.61	34.21	35.44	34.62	34.36	33.37	34.14	33.68	34.86	33.56	37.86	34.49	36.09	36.48	34.79	35.53	36.11	36.29
hsa-let-7d-3p	32.92	31.08	31.26	29.76	31.55	31.02	31.53	29.94	30.81	30.93	31.79	30.48	31.57	30.57	32.85	32.54	30.93	31.83	31.91	32.17
hsa-let-7d-5p	35.7	34.13	32.68	32.6	33.94	34.07	33.69	32.28	34.04	32.27	33.13	32.7	34.18	33.23	34.48	35.04	34.53	34.82	35.34	33.62
hsa-let-7e-5p	40	36.48	36.98	35.28	36.22	39.3	40	34.95	40	34.71	36.6	35.44	40	37.19	37.19	40	37.9	40	38.21	40
hsa-let-7f-5p	37.18	34.52	32.45	33.17	33.51	32.71	33.03	31.33	33.1	33.11	34.78	31.87	37.19	33.26	35.12	35.77	33.56	34.3	33.95	34.13
hsa-let-7g-5p	30.26	28.88	27.62	28.5	29.37	28.63	28.82	27.15	28.84	28.43	28.59	27.45	30.75	28.86	31.35	30.8	30.23	29.89	30.87	29.18
hsa-let-7i-5p	32.03	30.96	30.02	29.89	31.55	30.46	31.18	29.6	31.59	31.05	31.3	29.97	31.76	30.37	32.94	31.5	31.87	30.72	32.81	31.49
hsa-miR-1	NA	NA	NA	NA	NA	NA	36.77	40	36.59	40	40	37.61	39.55	37.94	NA	NA	34.58	36.96	36.12	37.34
hsa-miR-100-5p	37.78	35.46	37.44	36.91	37.33	36.41	34.63	37.49	37.05	37.41	39.37	34.74	40	40	35.76	36.94	33.87	36.98	40	40
hsa-miR-101-3p	31.92	29.89	28.52	27.61	29.88	28.24	28.85	27.5	29.78	29.12	29.6	27.52	31.04	28.57	30.63	29.66	29.63	28.76	30.3	29.41
hsa-miR-103a-3p	30.97	30.8	29.09	28.75	30.36	29.04	29.95	28.3	31.19	29.62	30.45	29.02	30.69	28.87	32.13	30.54	29.98	31.12	31.57	30.36
hsa-miR-105-5p	NA	NA	NA	NA	NA	NA	NA	NA	NA	NA	NA	NA	NA	NA	NA	NA	NA	NA	NA	NA
hsa-miR-10-5p	35.8	35.97	33.51	33.35	34.62	34.5	34.66	35.53	36	34.49	35.04	33.65	35.15	34.45	33.61	34.44	34	40	34.71	36.61
hsa-miR-106a-5p	29.59	28.94	27.59	26.82	28.75	27.53	28.24	27.19	28.91	27.97	28.66	27.5	28.23	27.82	30.13	28.54	28.58	28.15	29.82	28.47
hsa-miR-106b-5p	31.96	30.9	29.54	28.63	30.98	29.69	30.32	28.87	31.36	30.62	31.68	29.11	31.77	29.55	31.72	31.43	30.85	30.52	32.57	31.02
hsa-miR-107	34.07	32.94	31.35	30.53	32.29	31.29	31.75	30.29	34.29	31.94	32.47	30.76	33.37	30.98	32.86	32.68	32.15	32.92	32.84	32.9
hsa-miR-10a-5p	40	38	40	36.47	40	NA	40	37.6	40	38.3	40	37.85	NA	37.2	NA	40	40	NA	39.51	40
hsa-miR-122-5p	31.16	29.92	30.94	33.67	34.35	29.59	27.86	30.51	32.57	31.96	30.83	29.13	29.04	31.25	31.22	29.26	26.63	30.48	31.47	31.96
hsa-miR-124-3p	NA	NA	NA	NA	NA	NA	40	NA	NA	NA	NA	NA	NA	NA	NA	NA	40	NA	NA	NA
hsa-miR-125a-5p	36.07	32.97	33.58	32.21	32.33	32.58	34.53	31.2	33.39	32.07	32.94	31.57	34.67	32.79	33.21	34.69	34.12	33.83	34.72	33.97
hsa-miR-125b-5p	32.95	32.85	34.26	32.21	33.23	34.04	32.33	32.61	32.77	32.46	32.69	32.06	32.58	32.97	33.87	32.85	31.15	33.45	33.76	32.65
hsa-miR-126-3p	30.49	29.84	29.59	28.34	29.2	28.47	29.09	28.7	28.91	28.04	29.29	27.84	29.65	28.52	30.07	30.03	28.75	28.57	28.59	28.96
hsa-miR-126-5p	32.88	33.63	32.81	31.66	32.69	31.86	32.81	32.24	32.83	31.77	32.58	31.21	33.03	31.87	32.78	32.92	32	31.65	32.26	32.72
hsa-miR-127-3p	NA	35.93	NA	NA	NA	35.76	NA	36.76	33.71	35.8	35.77	35.83	33.97	36.03	NA	NA	NA	36.27	35.11	38.02
hsa-miR-127-5p	NA	40	NA	NA	NA	40	NA	40	NA	NA	NA	36.63	NA	40	NA	NA	40	40	NA	NA
hsa-miR-128-3p	36.18	34.99	34.3	32.56	35.18	34.05	34.3	32.76	33.98	34.82	34.78	33.93	37.43	33.74	40	36.92	35.46	35.25	34.98	NA
hsa-miR-129-2-3p	NA	NA	NA	NA	NA	NA	NA	40	NA	NA	NA	NA	NA	NA	NA	NA	NA	NA	NA	NA
hsa-miR-129-5p	NA	NA	NA	NA	NA	NA	NA	NA	NA	NA	NA	NA	NA	NA	NA	NA	40	NA	NA	NA
hsa-miR-130a-3p	35.44	34.81	33.67	33.1	35.29	33.45	35.02	34.58	36.13	34.63	33.69	32.75	33.6	33.11	36.3	34.82	35.36	34.72	36.02	35.21
hsa-miR-130b-3p	36.8	37.23	35.56	34.72	36.47	34.65	36.2	34.71	39.12	38.54	35.67	35.29	NA	36	37.06	36.28	36.17	35.73	NA	38.48
hsa-miR-132-3p	37.04	37.66	39.02	32.26	35.21	33.32	35.09	32.69	34.37	34.21	34.5	32.68	34.88	32.87	36.08	36.03	NA	34.19	34.35	35.01
hsa-miR-133a-3p	40	36.71	39.07	38.33	36.73	37.61	37.92	36.86	37.62	40	NA	35.5	40	36.79	NA	38.06	34.67	37.48	36.4	NA
hsa-miR-133b	37.18	34.67	36.86	36.86	NA	35.19	36.16	34.74	36.56	34.84	35.21	33.62	34.21	36.6	40	NA	32.52	NA	NA	36.84
hsa-miR-134-5p	NA	NA	NA	35.45	NA	35.51	NA	36.46	35.23	NA	36.59	NA	35.51	35.65	36.07	NA	NA	36.19	34.58	NA
hsa-miR-135a-5p	NA	38.66	NA	NA	37.67	NA	NA	NA	NA	NA	NA	36.5	37.78	NA	NA	NA	NA	38.69	NA	38.32
hsa-miR-135b-5p	NA	NA	NA	NA	NA	NA	NA	NA	NA	NA	NA	NA	NA	NA	NA	NA	NA	NA	NA	NA
hsa-miR-136-5p	NA	NA	36.25	35.34	40	35.57	40	40	36.5	NA	NA	37.41	NA	36.22	NA	NA	NA	NA	37.31	NA
hsa-miR-137	33.06	40	40	NA	40	40	40	40	40	40	39.01	40	NA	NA	40	NA	40	40	40	NA
hsa-miR-138-5p	37.11	NA	NA	NA	36.06	NA	NA	NA	NA	NA	NA	NA	40	NA	NA	NA	NA	NA	NA	NA
hsa-miR-139-5p	40	36.56	35.7	34.7	35.14	36.07	38.12	35.56	34.36	33.77	34.64	32.61	35.06	34.5	36.49	39.99	34.87	NA	33.24	34.59
hsa-miR-140-3p	30.61	29.64	28.86	27.76	29.3	28.55	29.62	27.53	28.87	28.67	29.06	27.91	30.83	28.8	31.21	30.22	30.03	28.74	30.66	28.61
hsa-miR-140-5p	35.14	32.49	31.57	30.1	32.71	32.26	33.43	30.67	33.05	32.81	33.13	31.28	34.19	31.58	36.74	33.98	33.57	34.35	33.85	33.84
hsa-miR-141-3p	NA	35.43	34.53	34.34	36.8	35.75	35.98	34.48	NA	35.89	40	34.49	36.23	36.82	40	36.06	35.97	NA	NA	36.71
hsa-miR-142-3p	32.9	30.89	29.65	28.98	30.51	29.4	29.79	28.57	30.78	29.3	30.82	28.26	31.92	29.37	31.02	32.03	29.86	32.2	31.32	31.37
hsa-miR-142-5p	34.08	31.53	31.11	28.94	32.01	31.21	32.77	29.99	32.63	32.61	31.91	29.82	33.28	30.45	34.03	33.61	33.5	35.91	34.97	33.07
hsa-miR-143-3p	36.26	31.83	31.82	28.3	31.43	31.49	32.84	29.08	32.23	33.34	33.29	29.97	34.19	29.6	33.91	33.8	32.87	34.03	37.74	33.51
hsa-miR-144-3p	31.7	30.66	28.48	28	30.73	28.63	29.31	29.54	32.09	30.87	29.84	29.02	31.37	28.99	30.68	29.77	30.52	29.79	31.99	30.88
hsa-miR-145-5p	34.02	32.07	32.4	29.07	31.85	31.65	31.83	29.37	31.21	31.4	33.47	30.58	34.37	31.38	33.65	32.83	31.2	32.09	32.49	32.64
hsa-miR-146a-5p	32.47	32.15	31.34	31.16	31.17	31.33	31.83	30.15	31.37	30.89	29.47	30.21	31.72	31	33.32	33.27	32.77	33.17	32.98	31.55
hsa-miR-146b-5p	35.92	33.67	31.57	34.61	33	32.75	33.27	31.38	32.39	32.37	33.22	31.54	36.35	33.98	37	35.96	35.47	36.09	35.28	32.89
hsa-miR-147a	NA	NA	NA	37.91	NA	NA	NA	NA	NA	NA	NA	NA	NA	NA	NA	NA	NA	NA	NA	NA
hsa-miR-147b	NA	NA	NA	NA	NA	NA	NA	NA	NA	NA	NA	NA	NA	NA	NA	NA	NA	NA	NA	NA
hsa-miR-148a-3p	38.34	32.1	31.66	29.63	32	31.16	30.7	29.5	31.78	32.8	33.34	30.03	35.29	30.77	33.66	33.8	31.78	34.64	34.37	34.49
hsa-miR-148b-3p	33.52	32.45	31.1	29.99	31.96	31.31	31.59	30.7	33.15	32.53	32.4	30.46	33.74	31.04	33.71	32.47	32.19	33.02	34.8	33.88
hsa-miR-149-5p	NA	40	40	NA	40	40	36.63	40	NA	NA	40	40	NA	NA	40	NA	NA	37.89	40	NA
hsa-miR-150-5p	28.53	26.08	25.17	27.37	26.7	26.1	27.04	24.66	26.06	25.35	26	24.65	29.1	27.25	31.24	30.32	29.92	29.92	29.83	25.46
hsa-miR-151a-3p	35.82	35.57	34.54	33.66	32.73	31.96	33.96	33.47	33.46	33.49	33.62	32.5	35.02	33.54	33.95	33.76	32.9	33.24	33.71	33.62
hsa-miR-151a-5p	33.12	33.04	31.64	32	32.37	31.82	32.81	31.83	32.2	31.72	31.79	30.97	31.98	32.05	34.18	33.01	32.34	32.7	32.54	32.84
hsa-miR-152-3p	34.17	35.69	33.54	33.61	34.47	34.59	34.47	33.16	34.1	36.2	33.53	32.97	34.27	34.02	35.93	34.2	32.94	34.87	34.53	35.8
hsa-miR-153-3p	NA	NA	NA	NA	NA	NA	36.68	NA	NA	NA	NA	36.9	NA	NA	NA	NA	NA	NA	NA	NA
hsa-miR-154-3p	NA	40	NA	NA	38.65	NA	NA	NA	NA	NA	NA	NA	NA	NA	NA	NA	NA	NA	NA	NA
hsa-miR-154-5p	NA	NA	35.9	36	34.98	NA	NA	35.9	NA	NA	NA	NA	36.18	33.94	NA	35.93	NA	35.96	35.83	35.97
hsa-miR-155-5p	36.21	35.92	40	35.16	40	34.82	35.96	33.85	35.45	34.29	35.52	34.27	NA	39.28	35.16	NA	35.56	NA	NA	35.06
hsa-miR-15a-5p	30.02	28.2	27.32	26.18	28.38	27.22	27.61	26.36	29.45	28.86	29.18	27.17	31.08	27.21	29.54	28.79	28.5	28.06	30.53	29.86
hsa-miR-15b-5p	36.08	32.64	31.22	29.94	31.82	30.95	32.01	29.58	32.3	32.23	35.02	29.35	36.61	31.6	33.23	33.5	32.46	32.08	33.25	34.04
hsa-miR-16-1-3p	NA	36.01	NA	34.52	40	35.99	NA	36.02	36.02	NA	40	39.4	NA	34.99	NA	NA	39.5	36.13	NA	NA
hsa-miR-16-5p	23.81	23.54	22.35	21.51	23.72	22.36	23.11	21.7	23.13	22.38	22.82	22.49	23.56	22.5	24.84	23.01	23.66	21.68	23.77	22.11
hsa-miR-17-5p	35.92	35.85	33.35	33.73	33.91	33.93	33.83	33.35	37.11	36.61	34.73	33.74	36.69	34.6	37.13	35.76	34.79	34.81	35.5	34.83
hsa-miR-181a-3p	NA	NA	40	NA	NA	37.31	40	39.06	NA	37.63	NA	37.3	NA	39.4	40	NA	40	40	NA	NA
hsa-miR-181a-5p	33.28	33.8	31.77	32.05	33.44	34.46	33.21	30.84	32.79	31.83	32.77	32.49	34.38	32.95	33.79	36.27	32.18	33.26	33.73	32.36
hsa-miR-181b-5p	NA	37.22	36.25	35.93	36.74	40	35.62	34.49	36.22	39.53	36.15	36.96	40	36.26	37.66	40	37.5	40	37.83	36.26
hsa-miR-181c-5p	NA	NA	NA	NA	NA	40	NA	35.86	37.37	NA	40	38.23	38.27	39.37	NA	39.42	NA	38.27	NA	NA
hsa-miR-181d-5p	NA	40	NA	40	40	40	NA	NA	NA	40	NA	37.64	NA	37.2	NA	40	NA	NA	40	40
hsa-miR-182-5p	NA	40	36.5	36.57	NA	35.6	36.52	35.62	NA	34.85	36.6	35.74	NA	36.52	NA	35.9	40	NA	NA	35.93
hsa-miR-183-5p	36.52	40	35.15	36.19	NA	35.96	37.1	34.06	NA	36.55	35.16	38.06	36.87	40	40	NA	34.89	35.64	40	33.86
hsa-miR-184	NA	NA	NA	NA	NA	NA	NA	NA	NA	NA	NA	NA	NA	NA	NA	NA	NA	NA	NA	NA
hsa-miR-185-3p	40	NA	40	NA	40	NA	NA	40	NA	NA	NA	40	NA	NA	NA	NA	NA	NA	NA	40
hsa-miR-185-5p	28.91	28.67	27.08	26.25	28.29	26.93	27.97	27.06	28.47	27.84	28	27.7	27.78	27.18	29.33	27.69	28.47	27.14	28.84	27.79
hsa-miR-186-5p	38.84	34.87	33.75	32.92	34.68	33.76	36.53	32.95	34.21	33.78	36.94	32.63	37.25	34.85	35.67	37.23	35.64	36.47	35.98	34.83
hsa-miR-187-3p	NA	NA	40	NA	37.87	NA	NA	NA	NA	NA	NA	NA	NA	NA	37.03	NA	NA	NA	NA	NA
hsa-miR-187-5p	NA	NA	NA	40	NA	40	40	40	NA	NA	NA	40	NA	40	40	NA	40	NA	40	NA
hsa-miR-188-5p	NA	37.65	NA	36.27	37.39	NA	NA	NA	NA	NA	37.59	36.8	36.12	NA	NA	37.35	37.38	37.43	NA	NA
hsa-miR-18a-3p	40	NA	34.15	34.67	36.76	35.48	37.98	34.38	40	35.12	36.14	35.61	35.34	34.96	40	36.78	40	37.07	37.69	35.66
hsa-miR-18a-5p	33.6	32.28	30.84	30.1	32.5	31.59	31.74	31.32	33.01	31.59	32.68	30.94	31.97	31.47	34.5	32.15	32.87	32.16	32.78	32.2
hsa-miR-18b-5p	33.08	32.54	31.19	30.66	32.89	31.56	32.29	31.15	32.8	32.7	32.68	31.19	32.01	31.93	36.8	32.6	32.07	32.29	33.71	33.15
hsa-miR-190a-5p	37.22	40	NA	37.83	NA	40	37.8	40	NA	37.09	40	40	NA	36.23	NA	NA	40	40	37.33	36.62
hsa-miR-191-5p	31.86	30.57	30.71	28.18	30.6	29.97	32.2	29.04	29.81	29.26	30.48	28.75	31.02	29.29	32.9	30.97	32.17	31.51	30.96	29.56
hsa-miR-192-5p	32.45	32.23	31.13	30.66	32.33	31.12	30.3	30.49	31.6	31.3	31.53	30	31.83	31.45	34.02	31.6	29.81	30.97	32.62	30.89
hsa-miR-193a-3p	NA	NA	NA	39.12	NA	NA	NA	40	NA	40	40	NA	NA	40	NA	NA	NA	NA	NA	NA
hsa-miR-193a-5p	37.73	35.93	36.09	32.97	35.97	35.99	36.46	34.83	38.82	36.11	36.8	33.94	35.99	34.32	NA	37.63	35.23	40	38.13	38.48
hsa-miR-193b-3p	36.16	35.07	33.36	34.57	NA	34.09	32.87	33.05	34.76	34.66	33.77	32.72	34.76	34.12	35.84	36.61	32.31	36.19	37.02	34.68
hsa-miR-194-5p	35.03	33.71	32.68	32.97	34.02	32.4	32.2	31.83	34.05	32.67	33.95	32.28	40	33.62	34.09	34.53	32.14	32.59	33.94	33.2
hsa-miR-195-5p	NA	40	NA	36.95	37.36	36.24	NA	36.47	35.72	34.92	36.93	34.77	35.5	35.2	35	37.69	35.71	38.15	35.79	40
hsa-miR-196a-5p	NA	NA	NA	NA	NA	40	NA	NA	NA	NA	NA	NA	NA	NA	NA	NA	NA	NA	NA	40
hsa-miR-196b-5p	NA	NA	40	36.66	38.83	37.97	36.11	NA	35.54	37.6	37.8	35.32	NA	37.23	37.07	NA	36.82	37.05	NA	NA
hsa-miR-197-3p	35.46	32.09	32.82	29.52	32.37	32.06	34.94	31.18	31.7	31.5	32.99	31.59	33.18	31.07	33.54	33.72	33.25	34.15	33.87	32.16
hsa-miR-198	NA	NA	NA	NA	NA	NA	NA	NA	NA	NA	NA	NA	NA	NA	NA	NA	NA	NA	NA	NA
hsa-miR-199a-3p	34.85	32.68	34.03	31.49	32.66	32.73	33.56	31.95	33.14	33.07	32.84	31.43	32.65	31.98	34.3	34.68	32.25	34.19	33.2	35.07
hsa-miR-199a-5p	40	37.41	35.48	34.51	34.12	34.04	35.15	35.07	40	40	33.76	33.24	35.97	35.27	34.87	40	34.44	36.75	36	36.03
hsa-miR-199b-5p	NA	39.39	NA	34.16	35.55	34.99	37.43	33.03	40	40	NA	35.64	NA	36.9	40	NA	40	NA	NA	NA
hsa-miR-19a-3p	29.51	28.26	27.02	26	28.51	27.16	27.74	26.53	28.01	27.27	27.99	26.45	28.8	27.13	29.28	28.53	28.48	27.86	29.12	27.72
hsa-miR-19b-3p	28.22	26.92	25.74	24.61	27.32	25.68	26.37	25.02	26.7	26.25	26.38	25.08	27.97	25.86	28.54	27.01	27.07	26.78	27.83	26.24
hsa-miR-200a-3p	NA	38.74	36.75	40	NA	36.51	37.01	36.08	38.24	38.64	NA	35.85	37.79	36.64	NA	NA	NA	NA	39.02	36.43
hsa-miR-200b-3p	NA	35.73	NA	36.29	NA	NA	35.14	34.99	NA	36.14	NA	34.97	40	NA	NA	40	36.29	36.06	37.4	NA
hsa-miR-200c-3p	35.36	40	35.56	40	36.41	34.5	38.41	36.86	34.71	34.67	36.05	34.54	37.82	38.15	36.93	NA	36.15	NA	40	36.21
hsa-miR-202-3p	NA	NA	NA	NA	NA	NA	NA	NA	NA	NA	NA	NA	NA	NA	NA	NA	NA	NA	NA	NA
hsa-miR-202-5p	NA	NA	NA	37.63	NA	NA	NA	NA	NA	NA	NA	NA	NA	NA	NA	NA	36.54	NA	NA	NA
hsa-miR-203a	37.2	NA	NA	NA	37.02	NA	NA	37.67	NA	35.94	NA	35.87	40	NA	36.68	40	34.85	NA	NA	NA
hsa-miR-204-5p	40	NA	39.31	NA	40	40	37.39	37.91	35.73	40	35.81	35.72	40	NA	40	40	36.47	35.82	36.24	40
hsa-miR-205-5p	37.34	37.44	40	40	35.64	35.93	35.26	37.23	35.34	37.79	37.83	35.9	35.43	NA	NA	35.51	34.64	NA	36.54	37.22
hsa-miR-206	40	40	38.91	NA	40	40	40	40	40	37.75	40	40	38.2	40	38.13	36.99	36.15	40	NA	40
hsa-miR-20a-5p	28.62	27.8	26.52	25.9	27.84	26.72	27.3	26.02	27.81	27.15	27.57	26.5	27.7	26.84	29.26	27.56	27.75	26.88	28.67	27.35
hsa-miR-20b-3p	NA	NA	NA	NA	NA	NA	40	NA	NA	40	NA	NA	NA	NA	40	NA	NA	NA	NA	NA
hsa-miR-20b-5p	40	39.3	36.88	34.97	40	37.18	35.35	36.25	40	36.56	36.88	37.12	40	37.37	39.14	35.18	37.47	35.63	36.63	40
hsa-miR-210-3p	33.56	34.22	32.72	32.77	33.29	32.75	33.61	32.66	34.1	33.94	33.23	32.8	33.2	34.19	34.09	34.16	33.88	34.07	34.86	34.67
hsa-miR-211-5p	NA	NA	NA	40	NA	NA	NA	NA	NA	NA	NA	40	NA	NA	NA	NA	NA	NA	NA	NA
hsa-miR-212-3p	NA	NA	36.24	40	NA	NA	NA	36.51	40	NA	NA	40	NA	40	NA	NA	NA	NA	NA	38.1
hsa-miR-21-3p	39.17	38.35	40	40	NA	NA	NA	40	NA	40	40	NA	40	40	NA	37.8	NA	NA	NA	NA
hsa-miR-214-3p	NA	38.96	40	37.12	36.98	37.1	40	37.34	NA	38.66	NA	40	40	38.88	40	40	38.13	40	37.41	40
hsa-miR-215-5p	33.31	32.97	32.13	31.92	33.84	32.43	31.77	31.97	33.46	32.95	32.86	32.35	32.87	32.83	34.17	34.03	31.17	32.6	33.15	33.23
hsa-miR-21-5p	28.68	27.49	26.66	26.36	27.19	26.73	27.05	25.83	27.07	26.98	26.47	25.58	29.31	26.91	28.82	28.23	27.23	28.02	28.46	28.11
hsa-miR-216a-5p	NA	NA	NA	NA	NA	NA	NA	NA	NA	NA	NA	38.85	NA	NA	NA	NA	NA	NA	NA	NA
hsa-miR-216b-5p	NA	NA	NA	NA	NA	NA	NA	NA	NA	NA	NA	NA	NA	NA	40	NA	NA	NA	40	40
hsa-miR-217	NA	NA	NA	NA	NA	NA	40	NA	NA	NA	NA	NA	NA	NA	NA	NA	NA	NA	NA	NA
hsa-miR-218-5p	NA	NA	NA	NA	NA	NA	NA	36.89	NA	35.79	NA	34.93	NA	NA	40	NA	NA	NA	NA	NA
hsa-miR-219-5p	NA	40	38.85	38.39	NA	40	NA	NA	NA	37.94	40	36.87	40	35.71	NA	NA	NA	40	NA	38.02
hsa-miR-221-3p	31.96	31.57	31.01	30.24	30.71	30.44	31.86	30.12	32.35	31.76	30.9	29.7	30.73	30.65	32.06	31.65	31.56	32.5	31.96	33.63
hsa-miR-222-3p	31.21	29.77	29.55	28.58	30.06	29.56	30.36	28.12	29.75	28.94	29.19	28.4	31.3	28.95	32.07	31.16	30.39	30.31	31.02	29.52
hsa-miR-223-3p	27.49	23.65	24.18	20.76	23.8	23.85	25.51	21.2	22.97	22.93	25.93	21.89	25.78	22.35	26.98	26.66	25.29	26.2	25.84	23.64
hsa-miR-22-3p	33.83	34.15	32.26	30.9	33.03	32.19	31.93	31.57	34	33.69	32.36	32.31	33.41	31.29	34.47	33.09	31.93	34.38	35.08	34.19
hsa-miR-224-5p	NA	NA	NA	38.89	NA	NA	40	40	NA	NA	NA	40	NA	NA	37.04	NA	40	NA	NA	NA
hsa-miR-22-5p	36.86	36.27	34.77	35.2	35.15	34.34	35.92	38.16	36.43	40	36.33	35.31	NA	35.04	40	37.37	34.11	NA	NA	NA
hsa-miR-23a-3p	29.68	27.67	27.83	25.27	27.51	27.34	28.49	25.58	27.37	27.04	28.46	25.96	28.82	26.51	29.26	28.9	27.75	28.83	28.72	28.11
hsa-miR-23b-3p	32.48	29.84	29.95	27.66	29.71	29.53	30.57	27.66	29.56	29.46	31.08	28	31.84	28.93	31.03	31.52	29.74	30.62	30.67	30.52
hsa-miR-24-3p	29.45	28.1	28.46	25.77	28.05	27.54	28.59	25.9	27.49	27.47	28.14	26.35	28.38	26.78	29.66	29.18	28.1	29.05	29.1	27.98
hsa-miR-25-3p	29.09	28.7	27.65	26.59	28.74	27.76	28.64	26.88	28.31	27.78	27.85	27.64	28.47	27.67	30.16	28.47	29.05	27.25	29.5	27.68
hsa-miR-26a-2-3p	NA	NA	NA	NA	NA	NA	NA	NA	40	NA	NA	NA	NA	NA	NA	NA	NA	NA	NA	NA
hsa-miR-26a-5p	33.92	31.18	30.64	29.85	31.33	30.66	32.02	29.66	30.7	30.57	31.77	29.32	32.48	30.77	33.61	33.79	31.11	31.26	31.22	30.95
hsa-miR-26b-5p	35.01	32.52	32.2	30.9	32.71	32.69	32.62	30.95	32.45	31.32	33.21	31.17	34.52	32.32	33.81	35.24	32.51	32.04	34.4	31.95
hsa-miR-27a-3p	33.92	31.64	31.11	29.23	30.62	30.61	31.8	29.07	30.72	30.58	31.89	28.81	32.2	30.63	31.59	33.69	31.09	32.07	31.73	31.33
hsa-miR-27b-3p	35.71	31.23	31.15	28.91	30.48	29.67	30.57	29.01	30.26	30.3	31.49	28.19	31.67	30.01	31.52	31.29	29.83	31.44	30.99	31.23
hsa-miR-28-5p	34.73	36.09	34.61	34.58	34.11	33.68	34.61	33.91	34.07	35.29	34.71	33.69	40	33.69	NA	NA	35.35	36.29	36.87	35.32
hsa-miR-296-5p	37.35	36.2	NA	40	NA	36.95	36.56	NA	NA	36.19	NA	37.71	NA	36.2	37.44	NA	38.81	35.06	NA	36.78
hsa-miR-298	NA	NA	NA	NA	NA	NA	NA	NA	NA	NA	NA	NA	NA	NA	NA	NA	NA	NA	NA	NA
hsa-miR-299-3p	NA	NA	NA	NA	NA	NA	NA	NA	NA	NA	NA	NA	NA	NA	NA	NA	NA	NA	NA	NA
hsa-miR-299-5p	NA	NA	NA	NA	NA	NA	NA	NA	NA	NA	NA	NA	NA	NA	NA	NA	NA	NA	35.77	NA
hsa-miR-29a-3p	32.46	31.09	29.62	30.06	30.91	30.36	30.11	28.82	30.59	30.47	30.26	29.03	33.08	30.58	34.28	33.83	31.17	33.95	33.54	31.16
hsa-miR-29b-2-5p	NA	NA	NA	NA	36.1	36.03	NA	36.06	36.12	36.31	36.58	36.08	NA	NA	NA	34.84	NA	NA	NA	36.4
hsa-miR-29b-3p	34.32	32.44	30.55	31.17	32.22	31.33	31.86	30.47	33.39	32.98	32	30.28	35.28	31.5	34.28	34.07	33.53	34.35	35.2	33.11
hsa-miR-29c-3p	33.76	31.58	29.6	30.22	30.89	30.18	30.18	29.13	30.92	31.57	31.08	28.97	34.75	30.92	33.36	32.74	31.45	32.73	33.55	32.28
hsa-miR-301a-3p	34.47	34.11	32.86	31.91	33.27	32.69	35.94	32.83	33	33.32	34.64	31.93	34.93	32.84	35.94	34.57	33.64	33.36	34.16	33.06
hsa-miR-301b	NA	NA	40	35.9	39.13	36.71	NA	35.74	NA	NA	NA	40	NA	36.62	NA	40	NA	NA	NA	37.03
hsa-miR-302a-3p	NA	NA	40	NA	40	NA	NA	NA	NA	NA	NA	NA	NA	NA	NA	NA	NA	NA	NA	NA
hsa-miR-302b	NA	NA	NA	NA	NA	NA	NA	NA	NA	NA	NA	NA	NA	NA	NA	NA	NA	NA	NA	NA
hsa-miR-302c-3p	NA	NA	NA	NA	NA	NA	NA	NA	NA	NA	NA	NA	NA	NA	NA	NA	NA	NA	NA	NA
hsa-miR-302c-5p	NA	NA	40	NA	NA	NA	NA	NA	NA	NA	NA	40	NA	NA	NA	NA	NA	NA	NA	NA
hsa-miR-302d-3p	NA	NA	NA	NA	NA	NA	NA	NA	NA	NA	NA	NA	NA	NA	NA	NA	NA	NA	NA	NA
hsa-miR-30a-5p	38.16	34.87	36.54	35.53	36.54	34.88	36.54	36.49	35.91	35.6	37.37	34.84	35.78	35.63	36.49	35.8	33.91	35.22	37.13	35.35
hsa-miR-30b-3p	NA	NA	NA	NA	NA	NA	NA	NA	NA	NA	NA	NA	NA	NA	NA	NA	NA	NA	NA	NA
hsa-miR-30b-5p	34.18	32.78	31.36	30.62	32.15	31.33	32.02	30.06	31.68	30.82	32.03	29.84	33.5	31.19	33.69	32.84	31.89	32.5	32.22	31.17
hsa-miR-30c-2-3p	NA	NA	NA	NA	NA	NA	40	NA	NA	40	NA	NA	NA	NA	NA	NA	NA	NA	NA	NA
hsa-miR-30c-5p	35.26	32.76	32.24	30.61	33.19	31.98	32.87	31.11	32.15	31.32	33.25	30.92	35.2	31.53	34.1	33.65	33.1	32.78	33.76	32.03
hsa-miR-30d-5p	31.96	31.01	30.02	29.14	30.67	29.89	30.87	28.98	30.33	29.87	30.67	29.12	30.99	29.92	31.65	30.9	30.54	30.19	30.98	30.09
hsa-miR-30e-3p	40	35.87	35.25	33.37	35.69	36.52	36.03	33.9	35.02	34.73	36.89	34.06	36.76	34.57	40	37.4	35.97	NA	36.18	35.31
hsa-miR-30e-5p	32	30.06	28.78	27.89	29.88	29.01	29.48	27.59	29.78	29.88	30.61	27.9	31.71	28.88	31.53	30.69	29.74	29.87	30.99	30.59
hsa-miR-31-3p	NA	36.25	36.2	NA	40	37.33	35.04	35.52	37.17	NA	35.83	34.79	NA	38.97	NA	NA	NA	NA	40	37.86
hsa-miR-31-5p	NA	35.69	37.11	NA	36	36.46	35.23	34.73	40	37.61	35.76	35.22	NA	37.41	36.05	40	40	40	NA	37.43
hsa-miR-320a	30.46	29.53	28.46	28.19	29.73	28.47	29.61	28.06	29.11	28.6	29.14	28.21	30.46	28.74	30.72	29.75	29.48	28.76	30.52	28.82
hsa-miR-323a-3p	40	NA	40	NA	NA	NA	NA	NA	NA	NA	NA	NA	36.72	37.18	NA	40	NA	NA	37.18	37.67
hsa-miR-324-3p	33.51	32.83	31.98	31.48	33.88	31.89	33.22	30.65	33.25	32.98	33.66	32.7	33.98	32.62	33.85	32.93	33.74	32.78	34.28	34.07
hsa-miR-324-5p	36.04	33.36	32.32	31.49	33.81	32.33	34.24	31.63	34.15	33.71	33.86	32.22	33.85	32.66	34.83	33.9	33.27	34.47	35.15	33.83
hsa-miR-325	NA	NA	NA	NA	NA	NA	NA	NA	NA	NA	NA	NA	NA	NA	NA	NA	NA	NA	NA	NA
hsa-miR-32-5p	34.88	33.1	31.63	31.82	34.66	32.6	32.79	31.79	34.22	33.2	33.11	31.25	34.64	32.19	34.54	33.93	34.9	33.97	35.93	34.68
hsa-miR-326	NA	37.06	40	36.89	36.85	36.97	40	NA	36.84	NA	36.65	36.51	36.14	36.08	NA	NA	NA	36.4	NA	37.06
hsa-miR-328-3p	35.04	33.6	33.45	31.06	33.69	32.24	35.37	32.56	33.23	33.34	33.03	32	32.75	33.46	36.07	34.26	33.76	36.02	33.91	33.9
hsa-miR-329-3p	36.81	36.52	37.04	37.65	35.15	38.09	36.48	37.58	37.16	37.84	38	36.71	37.06	35.6	36.45	36.16	37.29	36.82	36.45	39.22
hsa-miR-330-3p	36.28	NA	NA	40	36.81	40	36.68	35.01	35.66	37.18	NA	40	NA	NA	NA	NA	36.04	NA	NA	40
hsa-miR-331-3p	35.47	34.19	33.38	32.7	33.39	32.86	33.81	32.6	34.87	34.58	34.87	32.59	34.86	33.06	36.31	35.12	33.54	37.13	37.34	34.61
hsa-miR-335-5p	40	34.02	34.74	33.15	35.17	34.09	35.19	33.73	36.17	35.7	37.07	32.2	40	34.29	36.46	36.54	35.73	36.74	37.47	35.15
hsa-miR-337-3p	NA	NA	NA	NA	NA	40	NA	36.73	36.45	38.21	40	40	37.75	NA	38	NA	NA	NA	35.32	NA
hsa-miR-337-5p	40	40	NA	40	NA	40	40	40	NA	40	NA	NA	40	NA	40	40	40	NA	NA	NA
hsa-miR-338-3p	38.13	33	32.8	30.52	32.33	33.74	33.69	30.84	34.87	34.95	37.28	31.2	36.01	32	34.61	35.22	35.54	NA	38.06	37.71
hsa-miR-339-5p	35.89	36.06	34.22	33.13	34.27	33.75	35.79	33.9	34.39	32.28	33.59	32.8	33.56	34.6	34.09	38.76	34.34	NA	35.83	34.39
hsa-miR-33a-5p	40	36.27	40	35.1	37.95	35.46	40	34.8	38.83	39.5	37.21	34.36	40	35.66	NA	NA	NA	NA	NA	40
hsa-miR-33b-5p	NA	39.48	36.73	37.78	38.42	40	40	40	38.3	NA	NA	37.49	38.47	40	40	40	40	40	NA	NA
hsa-miR-340-5p	38.47	37.66	37.05	33.7	35.89	34.21	36.01	33	35.78	35.56	36.5	34.55	38.21	34.22	35.8	37.3	35.77	40	35.37	40
hsa-miR-342-3p	30.46	27.89	27.27	29.28	28.35	28.77	28.77	27.61	28.2	27.46	27.78	26.92	30.63	29.35	31.95	31.95	31.35	31.53	31.35	27.81
hsa-miR-345-5p	33.83	32.31	31.92	30.03	33.53	31.99	32.8	30.94	33.68	34.52	31.87	31.21	33.07	31.17	34.86	33.22	32.01	34	34.12	34.51
hsa-miR-346	38.43	40	38.93	NA	40	40	36.66	36.99	40	40	40	38.87	NA	40	37.62	40	37.89	37.16	39.96	40
hsa-miR-34a-5p	35.87	35.1	NA	35.64	NA	35.12	35.26	36.32	NA	35.52	35.98	35.63	36.49	34.92	NA	NA	35.62	NA	NA	NA
hsa-miR-34b-3p	NA	NA	NA	36.22	NA	NA	NA	NA	NA	NA	NA	NA	NA	NA	40	NA	40	NA	NA	NA
hsa-miR-34c-3p	NA	40	38.25	36.85	NA	NA	40	40	NA	NA	NA	NA	40	37.01	NA	NA	NA	NA	NA	NA
hsa-miR-34c-5p	NA	40	NA	NA	NA	NA	NA	NA	NA	NA	NA	NA	40	NA	NA	NA	NA	NA	NA	NA
hsa-miR-361-3p	NA	36.71	36.65	34.04	35.92	35.52	35.33	34.32	NA	36.73	37.08	35.17	40	37.65	NA	40	40	36.71	NA	NA
hsa-miR-361-5p	32.99	31.06	30.57	29.43	31.44	30.91	31.27	29.28	30.72	30.46	31.03	29.58	32.06	30.43	32.78	32.65	31.35	32.47	32.23	31.55
hsa-miR-362-5p	40	40	37.95	40	38.25	40	38.25	38.43	38.86	40	NA	38.3	40	40	37.76	38.35	39.2	38.14	39.11	39.47
hsa-miR-363-3p	32.07	33.07	30.85	30.99	32.53	31.28	31.62	31.01	34.18	32.92	31.52	31.5	32.19	31.79	33.63	32.2	32.57	32.12	34.86	33.69
hsa-miR-363-5p	NA	NA	NA	NA	NA	NA	NA	NA	NA	NA	NA	NA	NA	NA	NA	NA	40	NA	NA	NA
hsa-miR-365a-3p	35.85	32.84	35.73	31.78	34.79	34.82	32.94	31.81	34.49	35.01	40	33.54	35.85	32.56	36.19	36.89	32.69	40	36.88	36.06
hsa-miR-367-3p	NA	NA	NA	NA	NA	NA	NA	NA	NA	NA	NA	NA	NA	NA	NA	NA	NA	NA	NA	NA
hsa-miR-369-5p	40	NA	NA	40	NA	NA	NA	35.62	NA	38.43	NA	NA	40	35.52	NA	NA	37.23	40	35.59	NA
hsa-miR-370-3p	NA	NA	NA	37.11	NA	NA	NA	NA	NA	NA	NA	NA	NA	NA	NA	NA	NA	NA	NA	NA
hsa-miR-371-5p	NA	NA	NA	NA	NA	NA	NA	NA	NA	NA	NA	NA	NA	NA	NA	NA	NA	NA	NA	NA
hsa-miR-371a-3p	NA	NA	NA	NA	NA	NA	NA	NA	NA	NA	NA	NA	NA	NA	NA	NA	NA	NA	NA	NA
hsa-miR-372-3p	NA	NA	NA	NA	NA	NA	NA	NA	NA	NA	NA	40	NA	NA	NA	NA	NA	NA	NA	NA
hsa-miR-373-3p	40	40	40	40	40	37.74	40	40	38	40	40	37.15	40	40	40	NA	40	40	40	40
hsa-miR-373-5p	NA	NA	40	40	40	40	40	40	40	NA	NA	40	NA	40	40	NA	NA	NA	40	NA
hsa-miR-374a-5p	36.94	36.55	34.75	34.68	35.84	35.01	35.84	33.61	35.32	34.65	37.99	34.23	38.21	35.14	37.22	36.46	36.26	36.22	36.42	34.85
hsa-miR-374b-3p	NA	NA	40	NA	40	40	40	40	NA	NA	NA	40	40	40	NA	NA	40	40	40	40
hsa-miR-374b-5p	37.22	36.42	35.26	32.98	35.64	33.91	34.92	33.01	34.84	33.61	34.53	32.99	35.94	34.26	36.5	36.19	35.59	35.31	34.55	33.71
hsa-miR-375	34.2	36.54	34.03	36.51	37.47	33.77	35.52	34.69	33.09	34.24	34.71	33.16	34.9	36.48	NA	34.65	34.12	34.51	32.72	35.03
hsa-miR-376a-3p	40	NA	36.75	35.17	35.61	33.26	40	35.14	34.69	34.55	36.38	34.95	36.33	34.87	37.5	35.62	37.66	35.28	33.33	NA
hsa-miR-376b-3p	NA	NA	NA	36.4	36.99	37.25	NA	37.62	40	40	38	36.97	38.14	37.43	NA	37.9	NA	38.5	37.1	NA
hsa-miR-376c-3p	37.29	37.4	37.24	34.5	35.92	34.2	37.58	33.95	33.78	35.65	34.26	34.88	32.97	35.52	35.86	34.69	37.14	33.97	33.34	36.45
hsa-miR-377-3p	NA	NA	37.97	NA	NA	40	NA	NA	NA	NA	NA	40	NA	37.35	40	37.85	40	NA	NA	NA
hsa-miR-378a-3p	32.8	32.54	30.52	30.5	31.84	30.98	31.37	29.89	31.64	31.35	31.26	30.39	32.71	31.69	33.25	32.7	31.25	32.47	32.66	31.34
hsa-miR-379-5p	37.91	NA	NA	NA	NA	36.09	NA	40	40	NA	NA	40	NA	NA	40	NA	40	40	34.03	NA
hsa-miR-381-3p	NA	NA	NA	NA	37.73	40	NA	NA	NA	NA	NA	NA	40	NA	NA	NA	NA	NA	NA	NA
hsa-miR-382-5p	36.66	36.54	36.46	34.72	36.46	36.17	NA	35.46	34.47	36.45	36.88	36.42	35.07	34.47	NA	36.57	36.53	35.56	34.9	NA
hsa-miR-383-5p	NA	NA	NA	NA	NA	NA	NA	NA	NA	NA	NA	NA	NA	NA	NA	NA	NA	NA	NA	NA
hsa-miR-409-3p	36.12	40	33.93	35.79	36.03	32.83	35.81	35.07	32.94	40	35.51	34.27	34.55	34.02	36.55	34.52	NA	36.5	33.84	36.71
hsa-miR-410-3p	NA	37.83	37.6	NA	NA	35.09	37.45	36.3	36.2	37.29	39	37.8	37.42	36.57	NA	40	NA	38.86	36.07	NA
hsa-miR-411-5p	NA	NA	NA	NA	36.45	NA	NA	NA	NA	NA	36.06	NA	NA	NA	40	NA	NA	NA	36.01	NA
hsa-miR-412-3p	NA	NA	NA	NA	NA	40	40	NA	NA	NA	40	40	NA	NA	40	40	40	40	NA	NA
hsa-miR-421	36.76	36.85	35.57	33.24	35.74	37.44	35.05	33.93	36.14	35.02	37.96	33.58	37.22	34.17	38.05	38.09	35.85	35.05	36.02	40
hsa-miR-422a	NA	NA	NA	NA	NA	NA	NA	NA	NA	NA	NA	NA	NA	NA	NA	NA	40	NA	NA	NA
hsa-miR-423-3p	33.74	31.73	30.25	29.22	31.46	31.11	31.62	29.73	31.66	31.21	31.52	30.59	32.66	30.14	33.67	34.74	31.76	33.82	33.72	32.07
hsa-miR-423-5p	32.28	31.67	30.16	30.06	31.91	30.86	31.01	29.85	32.03	32.32	32.07	30.53	32.97	31.07	33.47	32.24	31.83	31.57	34.29	33.76
hsa-miR-424-5p	36.44	31.94	31.82	29.37	32.24	31.72	31.17	29.3	32.65	33.61	35.78	29.71	38.75	30.66	33.53	34.44	32.02	34.47	35.33	35.78
hsa-miR-425-3p	37.79	34.35	34.52	31.33	34.36	33.81	37.47	32.04	32.96	32.76	35	31.97	36.77	33.75	34.44	34.25	33.56	36.96	35.29	34.73
hsa-miR-425-5p	31.96	30.74	30.11	28.47	30.83	30.23	30.51	28.7	31.15	30.88	31.55	29.54	31.81	29.62	32.3	30.86	30.89	30.65	32.57	31.8
hsa-miR-429	NA	40	NA	NA	NA	NA	NA	NA	38.98	NA	NA	37.83	NA	NA	NA	NA	40	NA	NA	40
hsa-miR-431-5p	NA	NA	37.89	38.42	37.9	35.65	NA	40	40	NA	37.86	40	40	37.09	40	37.85	NA	40	37.75	40
hsa-miR-432-5p	NA	NA	NA	36.82	36.99	38.5	NA	36.66	36.95	38.68	40	38.79	36.76	37.62	NA	35.79	37.91	37.16	36.14	NA
hsa-miR-433-3p	NA	NA	NA	38.66	NA	37.04	NA	38.1	NA	NA	NA	NA	36.88	38.24	NA	NA	NA	NA	NA	NA
hsa-miR-449a	NA	NA	NA	NA	NA	NA	NA	NA	NA	NA	NA	36.25	NA	NA	NA	NA	NA	NA	NA	NA
hsa-miR-449b-5p	40	NA	NA	NA	40	NA	40	NA	NA	NA	NA	40	NA	NA	NA	40	40	NA	40	NA
hsa-miR-450a-5p	NA	34.04	34.86	32.44	40	36.06	36.88	33.9	35	35.16	NA	33.92	NA	34.63	NA	NA	40	NA	NA	NA
hsa-miR-451a	26.53	24.07	22.67	21.98	24.61	22.99	22.43	21.97	25.31	24.63	24.44	22.72	26.25	22.79	24.67	23.83	23.36	22.81	25.53	25.09
hsa-miR-452-5p	NA	NA	NA	NA	NA	NA	NA	NA	36.98	NA	NA	37.09	NA	40	NA	NA	37.42	NA	NA	NA
hsa-miR-454-3p	35.46	34.26	34.07	32.58	34.88	35.66	34.53	32.35	35.72	34.18	34.96	34.98	36.06	34.44	35.11	34.05	34.95	34.01	40	32.95
hsa-miR-455-5p	NA	NA	NA	NA	NA	NA	37.36	40	NA	NA	NA	NA	NA	NA	NA	NA	NA	NA	NA	NA
hsa-miR-483-3p	NA	NA	NA	NA	NA	NA	37.09	NA	NA	38.38	37.77	40	NA	NA	38.17	NA	36.19	40	NA	NA
hsa-miR-484	33.37	31.73	31.23	30.17	32.12	31.21	31.64	30.47	33	31.95	31.98	30.75	31.27	30.95	34.32	32.28	32.22	31.48	33.68	32.48
hsa-miR-485-3p	40	NA	40	35.61	36.44	35.52	NA	NA	36.18	40	37.17	36.18	34.53	34.85	40	NA	40	40	36.16	NA
hsa-miR-486-5p	28.57	29.12	27.19	26.69	28.85	27.13	28.51	27.18	28.45	27.78	27.62	27.98	28.7	27.77	29.66	27.92	28.81	26.78	29.28	27.57
hsa-miR-487b-3p	38.2	NA	NA	NA	NA	40	NA	38	NA	NA	NA	NA	37.67	NA	40	NA	NA	40	35.89	38.55
hsa-miR-488-3p	NA	NA	NA	NA	NA	NA	NA	NA	NA	NA	NA	NA	NA	NA	NA	NA	NA	NA	NA	NA
hsa-miR-490-3p	NA	NA	NA	NA	NA	NA	NA	NA	NA	NA	NA	40	NA	NA	NA	NA	NA	NA	NA	NA
hsa-miR-491-3p	NA	NA	NA	38.01	NA	NA	NA	NA	NA	NA	NA	36.26	NA	NA	NA	NA	NA	NA	NA	NA
hsa-miR-491-5p	40	37.87	37.59	33.9	36.28	36.71	37.06	35.62	34.98	36.08	36.12	36.93	36.27	33.88	37.42	40	40	40	40	NA
hsa-miR-492	NA	NA	NA	NA	NA	NA	NA	NA	NA	NA	NA	NA	NA	NA	NA	NA	NA	NA	NA	NA
hsa-miR-493-3p	NA	NA	40	NA	NA	NA	NA	37.23	36.29	NA	NA	36.18	36.52	NA	40	NA	40	NA	40	NA
hsa-miR-494-3p	NA	40	40	39.3	NA	40	NA	NA	40	40	NA	NA	NA	NA	NA	40	NA	NA	40	40
hsa-miR-495-3p	40	NA	37.48	NA	40	36.85	40	40	36.72	36.89	37.15	40	NA	36.05	36.02	36.99	37.42	40	37.39	40
hsa-miR-497-5p	35.64	NA	38.33	35.87	35.68	36.83	NA	37.41	NA	40	36.57	36.94	35.68	36.99	36.79	NA	35.51	NA	NA	NA
hsa-miR-498	NA	NA	NA	NA	NA	NA	NA	NA	NA	NA	NA	NA	NA	NA	40	NA	NA	NA	NA	NA
hsa-miR-499a-5p	NA	NA	35.97	NA	NA	NA	NA	36.77	36.8	37.68	NA	NA	NA	NA	NA	NA	NA	NA	NA	NA
hsa-miR-500a-5p	40	38.14	36.29	35.42	NA	NA	37.06	36.48	NA	NA	NA	35.57	40	40	NA	38.27	37.23	35.39	40	NA
hsa-mir-501-5p	36.9	35.34	NA	36.73	NA	NA	40	37.08	NA	NA	NA	NA	37.05	35.64	NA	34.95	36.43	40	NA	NA
hsa-miR-502-5p	40	NA	37.62	40	38.66	39.11	40	37.49	37.49	40	36.68	36.04	40	40	40	40	40	36.81	40	40
hsa-miR-503-5p	NA	NA	36.07	36.4	40	40	36.03	40	NA	NA	NA	NA	40	NA	40	40	36.72	40	40	NA
hsa-miR-505-3p	36.48	34.13	33.97	31.52	34.35	34.84	34.47	32.06	34.43	33.43	34.15	32.09	34.63	33.23	35.51	40	32.8	36.48	34.03	33.93
hsa-miR-506-3p	NA	NA	NA	NA	NA	NA	NA	NA	NA	NA	NA	NA	NA	NA	NA	NA	NA	NA	NA	NA
hsa-miR-508-3p	NA	NA	NA	NA	NA	NA	NA	NA	NA	NA	40	NA	NA	NA	NA	NA	NA	NA	NA	NA
hsa-miR-509-3-5p	NA	NA	NA	NA	40	NA	NA	40	NA	NA	NA	40	NA	NA	40	NA	40	NA	NA	NA
hsa-miR-509-3p	40	NA	NA	NA	NA	40	NA	40	NA	NA	NA	NA	NA	NA	NA	NA	NA	NA	NA	NA
hsa-miR-510-5p	NA	NA	NA	NA	NA	NA	NA	NA	NA	NA	NA	NA	NA	NA	NA	NA	NA	NA	NA	NA
hsa-miR-512-5p	NA	NA	NA	NA	NA	NA	NA	NA	NA	NA	NA	NA	NA	NA	NA	NA	NA	NA	NA	NA
hsa-miR-513a-5p	NA	NA	NA	NA	NA	NA	NA	NA	NA	NA	NA	NA	NA	NA	NA	NA	NA	NA	NA	NA
hsa-miR-514a-3p	NA	NA	NA	NA	NA	NA	NA	NA	NA	NA	NA	NA	NA	NA	NA	NA	NA	NA	NA	NA
hsa-miR-516a-5p	NA	NA	NA	NA	NA	NA	NA	NA	NA	NA	NA	NA	NA	NA	NA	NA	NA	NA	NA	NA
hsa-miR-516b-5p	NA	NA	NA	NA	NA	NA	NA	NA	NA	NA	NA	NA	NA	NA	NA	NA	NA	NA	NA	NA
hsa-miR-517a-3p	NA	NA	NA	NA	NA	NA	NA	NA	NA	NA	NA	NA	NA	NA	NA	NA	NA	NA	NA	NA
hsa-miR-517c-3p	NA	NA	NA	NA	40	NA	40	NA	NA	NA	NA	NA	NA	40	40	NA	NA	NA	40	NA
hsa-miR-518a-3p	NA	NA	NA	NA	NA	NA	NA	NA	NA	NA	NA	NA	NA	NA	NA	NA	NA	NA	NA	NA
hsa-miR-518b	NA	NA	NA	NA	NA	NA	NA	40	NA	NA	NA	NA	NA	NA	NA	NA	NA	NA	NA	NA
hsa-miR-518c-3p	NA	NA	NA	NA	NA	NA	NA	NA	NA	NA	NA	NA	NA	NA	NA	NA	NA	NA	NA	NA
hsa-miR-518c-5p	NA	40	NA	NA	NA	NA	NA	NA	NA	NA	NA	NA	NA	NA	40	NA	NA	NA	NA	NA
hsa-miR-518e-3p	NA	NA	NA	NA	NA	NA	NA	NA	NA	NA	NA	NA	NA	NA	NA	NA	NA	NA	NA	NA
hsa-miR-518f-3p	NA	NA	NA	NA	NA	NA	NA	NA	NA	NA	NA	NA	NA	NA	NA	NA	NA	NA	NA	NA
hsa-miR-519a-3p	NA	NA	NA	NA	NA	NA	NA	NA	NA	NA	NA	NA	NA	NA	NA	NA	NA	NA	NA	NA
hsa-miR-519d-3p	NA	NA	NA	NA	NA	NA	NA	NA	NA	NA	NA	NA	NA	NA	NA	NA	NA	NA	NA	NA
hsa-miR-520c-3p	NA	38.13	NA	NA	NA	NA	NA	NA	NA	NA	NA	NA	NA	NA	NA	NA	NA	NA	NA	NA
hsa-miR-520d-5p	NA	NA	NA	NA	NA	NA	NA	NA	NA	NA	NA	NA	NA	NA	NA	NA	NA	NA	NA	NA
hsa-miR-521	NA	NA	NA	NA	NA	NA	NA	NA	NA	NA	NA	NA	NA	NA	NA	NA	NA	NA	NA	NA
hsa-miR-524-3p	NA	NA	NA	NA	NA	NA	NA	NA	NA	NA	NA	NA	39.07	NA	NA	NA	NA	NA	NA	NA
hsa-miR-525-5p	NA	NA	NA	NA	NA	40	NA	40	NA	NA	NA	NA	NA	NA	NA	NA	NA	NA	NA	NA
hsa-miR-526b-5p	NA	NA	NA	NA	NA	NA	NA	NA	NA	NA	NA	NA	NA	NA	NA	NA	NA	NA	NA	NA
hsa-miR-532-5p	33.13	35.5	33.45	31.9	34.49	33.13	33.84	32.54	33.47	33.13	33.28	32.96	33.95	33.57	36.88	34.74	33.54	33.37	33.44	33.35
hsa-miR-539-5p	NA	NA	NA	NA	NA	NA	NA	NA	NA	NA	NA	NA	NA	NA	NA	NA	NA	NA	NA	NA
hsa-miR-542-5p	35.7	40	36.05	35.07	NA	40	NA	34.71	NA	35.82	NA	33.98	NA	34.79	40	NA	NA	NA	NA	NA
hsa-miR-542-5p	NA	NA	NA	NA	NA	NA	NA	NA	NA	NA	NA	40	NA	NA	NA	40	NA	NA	NA	NA
hsa-miR-545-3p	37.87	NA	40	36.72	36.45	36.71	35.87	37.2	37.72	39.06	40	35.92	38.09	37.79	40	40	37.04	NA	40	40
hsa-miR-548b-3p	NA	NA	NA	NA	40	40	37.71	NA	NA	NA	NA	37.46	NA	NA	NA	NA	NA	40	NA	NA
hsa-miR-548c-3p	NA	NA	NA	NA	NA	40	NA	NA	NA	NA	NA	NA	NA	NA	NA	NA	NA	NA	NA	NA
hsa-miR-549a	NA	NA	NA	NA	NA	NA	NA	NA	NA	NA	NA	NA	NA	NA	NA	NA	NA	NA	NA	NA
hsa-miR-550a-5p	NA	NA	NA	40	35.64	39.38	40	40	NA	NA	NA	40	NA	NA	NA	40	NA	40	NA	NA
hsa-miR-551b-3p	NA	NA	NA	NA	36.05	36.42	NA	NA	NA	NA	NA	36.4	NA	NA	NA	NA	NA	35.97	35.96	NA
hsa-miR-557	NA	NA	NA	NA	NA	NA	NA	NA	NA	NA	NA	NA	NA	NA	NA	NA	NA	NA	NA	NA
hsa-miR-570-3p	NA	NA	NA	36.05	NA	38.71	36.16	40	NA	NA	NA	35.33	NA	NA	NA	NA	40	40	NA	40
hsa-miR-572	NA	40	NA	NA	NA	40	40	40	40	NA	NA	40	NA	NA	40	NA	40	NA	NA	NA
hsa-miR-574-3p	33.05	34.09	33.13	31.51	32.94	33.31	33.65	32.07	32.66	32.83	33.31	31.26	32.89	33.63	40	34.41	32.1	33.38	32.54	32.93
hsa-miR-576-3p	NA	NA	38.95	36.9	NA	NA	NA	NA	NA	37.01	37.25	36.73	NA	NA	NA	NA	40	40	NA	38.09
hsa-miR-576-5p	40	37.04	37.23	34.75	40	34.55	36.11	35.12	37.42	40	38.27	34.27	39.21	36.13	NA	35.64	36.19	35.74	NA	40
hsa-miR-582-5p	NA	33.61	34.95	30.94	35.52	36.6	40	32.78	34.7	34.16	NA	32.56	NA	32.74	NA	NA	37.02	NA	NA	36.29
hsa-miR-583	NA	NA	NA	NA	NA	NA	NA	NA	NA	NA	NA	NA	NA	NA	NA	NA	NA	NA	NA	NA
hsa-miR-584-5p	39.02	39.42	38.3	35.92	37.28	36.01	38.05	36.4	35.76	36.41	37.25	35.02	35.88	34.37	37.88	38.08	36.83	39.31	38.39	36.17
hsa-miR-589-5p	NA	40	40	40	40	40	40	39.1	40	40	40	40	NA	39.46	NA	40	40	40	NA	40
hsa-miR-590-5p	34.04	33.79	31.77	30.11	32.98	31.85	32.5	30.5	31.57	31.29	31.71	30.07	33	30.98	35.93	34.5	33.71	32.44	33.96	31.74
hsa-miR-595	NA	40	40	NA	40	40	38.3	40	36.98	40	NA	40	40	NA	40	40	40	40	40	NA
hsa-miR-596	NA	NA	NA	NA	37.28	NA	NA	NA	NA	NA	NA	NA	NA	NA	NA	NA	40	NA	NA	NA
hsa-miR-597-5p	NA	NA	NA	NA	NA	NA	NA	NA	NA	NA	NA	40	NA	NA	NA	NA	NA	NA	NA	NA
hsa-miR-598-3p	38.52	35.69	35.19	36.63	36.1	35.5	34.77	34.44	36.02	34.22	36.51	34.43	35.86	36.68	36.1	34.82	36.81	35.31	35.9	35.8
hsa-miR-602	NA	NA	40	NA	NA	NA	NA	40	NA	NA	NA	40	NA	NA	NA	NA	NA	NA	40	NA
hsa-miR-608	40	40	40	NA	40	NA	40	40	40	40	40	40	40	NA	36.73	40	40	NA	40	NA
hsa-miR-615-3p	NA	40	40	40	40	40	40	40	40	NA	NA	40	NA	40	40	NA	40	40	40	NA
hsa-miR-617	NA	NA	NA	NA	NA	NA	NA	NA	NA	NA	NA	NA	NA	NA	NA	NA	NA	NA	NA	NA
hsa-miR-622	NA	NA	NA	NA	NA	NA	NA	NA	NA	NA	NA	NA	NA	NA	NA	NA	NA	NA	NA	NA
hsa-miR-623	NA	NA	NA	NA	NA	NA	NA	NA	NA	NA	NA	NA	NA	NA	NA	NA	NA	NA	NA	NA
hsa-miR-625-3p	40	NA	36.83	36.67	NA	36.03	40	37.39	37.09	35.72	36.24	37.91	36.92	35.84	40	37	37.45	36.96	37.26	40
hsa-miR-627-5p	NA	NA	36.73	34.14	NA	35.55	40	36.83	39.02	NA	40	35.77	NA	40	NA	37.91	NA	NA	36.98	36.84
hsa-miR-628-3p	NA	35.54	35.97	34.18	35.57	37.94	36.85	33.91	40	38.11	NA	36.14	NA	34.78	NA	36.05	NA	37.87	34.81	NA
hsa-miR-629-5p	36.8	36.96	36.34	32.87	35.93	34.1	37.1	32.81	35.77	34.79	36.24	32.95	36.82	33.69	35.88	35.05	34.85	36.35	36.21	38.08
hsa-miR-631	NA	NA	40	40	40	40	40	40	40	NA	NA	40	NA	NA	40	NA	40	40	40	40
hsa-miR-637	NA	NA	NA	NA	NA	NA	NA	NA	NA	NA	NA	NA	NA	NA	NA	NA	NA	NA	NA	NA
hsa-miR-642a-5p	NA	NA	38.43	NA	38.77	NA	38.02	NA	NA	NA	38.11	38.96	NA	40	NA	NA	NA	NA	NA	NA
hsa-miR-651-5p	NA	35.65	35.23	NA	NA	40	36.76	35.86	NA	NA	NA	NA	NA	35.52	NA	NA	NA	NA	NA	NA
hsa-miR-652-3p	32.63	33.04	31.76	30.72	31.7	31.58	32.55	30.61	32.73	32.6	33.05	30.93	32.8	31.26	34.94	32.95	32.64	33.24	33.7	33.18
hsa-miR-654-5p	NA	37.04	NA	40	40	35.04	40	40	NA	NA	NA	39.19	NA	NA	NA	NA	38.09	NA	NA	NA
hsa-miR-658	NA	40	NA	NA	NA	NA	NA	NA	NA	NA	NA	NA	NA	NA	NA	NA	NA	NA	NA	NA
hsa-miR-660-5p	33.03	33	31.47	30.16	32.58	31.07	31.19	30.5	32.98	32.93	32.35	30.94	32.91	31.31	33.84	32.55	31.91	31.67	34.11	32.89
hsa-miR-662	NA	NA	NA	40	NA	NA	NA	NA	40	40	NA	NA	NA	NA	40	NA	40	NA	NA	NA
hsa-miR-663a	37.85	40	40	40	37.75	40	37.13	40	36.86	38.07	40	36.98	40	40	36.64	40	40	39.51	40	40
hsa-miR-665	40	40	40	37.28	40	40	35.42	40	40	40	40	36.65	40	40	40	35.49	40	36.44	38.72	36.06
hsa-miR-668-3p	NA	NA	NA	NA	NA	NA	NA	NA	NA	NA	NA	NA	NA	NA	NA	NA	NA	NA	NA	NA
hsa-miR-671-5p	NA	40	37.7	36.77	40	40	40	38.63	40	NA	NA	40	NA	NA	40	NA	40	NA	NA	40
hsa-miR-708-5p	NA	NA	NA	NA	40	NA	NA	NA	NA	NA	NA	NA	NA	NA	NA	NA	NA	NA	NA	NA
hsa-miR-744-5p	40	37.15	37.36	34.47	37.22	36.68	38.27	36.02	38.01	37.29	40	35.37	40	36.17	38.92	40	37.65	40	40	37.95
hsa-miR-7-5p	37.72	38.51	35.77	34.93	36.84	36.04	36.75	34.61	37.14	38.25	35.92	35.93	36.58	37.13	35.64	35.77	37.03	35.82	39.57	38.45
hsa-miR-760	40	40	40	NA	37.76	40	36.94	38.9	40	40	NA	40	NA	40	38.28	38.49	40	40	38.14	40
hsa-miR-765	NA	40	NA	NA	NA	NA	40	40	NA	NA	NA	40	40	40	40	40	40	40	NA	NA
hsa-miR-766-3p	35.73	35.28	35.72	33.79	36.1	33.54	35.3	34.26	36.46	32.88	34.32	32.83	35.82	33.95	37.96	40	35.51	40	33.82	36.72
hsa-miR-7a-5p	32.61	31.32	30.29	30.66	31.46	30.32	31.1	29.47	31.12	29.84	31.55	29.45	33.11	30.56	32.66	32.59	30.97	31.99	31.76	31.17
hsa-miR-802	NA	NA	NA	NA	NA	NA	NA	NA	NA	NA	NA	NA	NA	NA	NA	NA	NA	NA	NA	NA
hsa-miR-873-5p	NA	NA	NA	NA	NA	NA	NA	NA	NA	NA	NA	NA	NA	NA	NA	NA	NA	NA	NA	37.1
hsa-miR-874-3p	35.94	33.93	32.89	34.07	34.02	33.98	35.02	33.4	34.16	35	33.29	33.77	37.01	34.51	36.28	36.7	34.19	35.63	NA	35.55
hsa-miR-885-5p	37.15	34.95	36.71	NA	37.85	35.64	33.9	36.18	37.34	38.52	34.93	36.54	35.14	37.04	36.52	36.24	33.84	36.61	36.7	NA
hsa-miR-887-3p	NA	NA	39.11	40	40	NA	40	NA	NA	40	NA	NA	NA	40	40	NA	40	NA	NA	NA
hsa-miR-887-5p	40	40	36.69	35.73	36.66	34.79	40	35.97	34.82	35.68	36.27	35.91	NA	36.21	40	35.62	38.7	36.24	36.22	36.03
hsa-miR-888-5p	NA	NA	NA	NA	NA	NA	NA	NA	NA	NA	NA	NA	NA	NA	NA	NA	NA	NA	NA	NA
hsa-miR-890	NA	NA	NA	NA	NA	NA	NA	40	NA	NA	NA	NA	NA	NA	NA	NA	NA	NA	NA	NA
hsa-miR-891a-5p	NA	NA	NA	NA	NA	NA	NA	NA	NA	NA	NA	NA	NA	NA	NA	NA	NA	NA	NA	NA
hsa-miR-921	NA	NA	NA	NA	NA	NA	NA	NA	NA	NA	NA	NA	NA	NA	NA	NA	NA	NA	NA	NA
hsa-miR-92a-3p	28.09	27.64	26.34	25.97	27.68	26.42	27.13	26.12	27.54	27.05	27.01	26.46	28.17	26.8	28.81	27.55	27.6	26.14	28.45	27.32
hsa-miR-92b-3p	40	38.45	40	39.54	NA	36.57	36.45	36.84	NA	37.11	40	37.27	39.43	36.4	NA	40	38.89	36.79	40	NA
hsa-miR-933	NA	NA	NA	NA	NA	NA	NA	NA	NA	NA	NA	NA	NA	NA	NA	40	NA	NA	NA	NA
hsa-miR-934	NA	NA	NA	NA	NA	36.07	NA	40	NA	NA	NA	NA	NA	NA	40	NA	NA	NA	NA	NA
hsa-miR-93-5p	29.73	28.97	27.81	26.35	28.92	27.75	28.6	26.88	29.27	28.56	28.89	27.67	28.52	27.44	30.75	28.68	29.16	28.56	30.47	28.86
hsa-miR-9-3p	NA	NA	NA	37.09	38.22	NA	38.12	NA	NA	NA	NA	NA	NA	NA	NA	40	38.2	NA	NA	NA
hsa-miR-940	40	NA	40	39.49	40	37.8	40	40	40	NA	NA	38.14	NA	NA	37.75	NA	NA	40	37.87	40
hsa-miR-95-3p	37.26	36.67	36.27	NA	NA	34.75	36.18	34.25	34.53	36.67	37.71	34.94	40	NA	NA	NA	38.12	NA	NA	36.66
hsa-miR-9-5p	NA	38.4	NA	NA	38.34	NA	NA	NA	NA	NA	NA	NA	NA	40	NA	NA	40	NA	NA	NA
hsa-miR-96-3p	NA	NA	40	NA	40	NA	NA	40	NA	NA	NA	NA	NA	NA	NA	NA	NA	NA	37.99	NA
hsa-miR-96-5p	37.23	37.76	36.77	38.09	NA	37.42	40	35.08	NA	NA	40	37.72	NA	NA	37.35	NA	NA	36.59	NA	40
hsa-miR-98-5p	40	38.44	35.88	36.21	36.62	36.67	36.93	35.15	36.1	36.21	37.75	35.64	37.99	38.71	38.23	37.96	35.96	37.47	39.43	37.79
hsa-miR-99a-3p	NA	NA	NA	NA	NA	36.75	NA	NA	NA	NA	NA	36.48	NA	36.95	NA	NA	35.79	NA	40	NA
hsa-miR-99a-5p	32.39	33.89	34.06	34.22	34.62	33.62	33.35	35.19	36.88	34.48	34.05	34.76	36.05	34.99	34.54	35.29	33.31	37.4	35.15	35.7
hsa-miR-99b-5p	40	40	40	33.5	35.65	40	NA	33.71	36.55	35.07	40	33.77	40	35.08	35.53	NA	35.95	34.99	36.03	35.1
SNORD38B	35.97	36.02	35.31	34.62	35.97	35.82	33.11	32.58	34.96	NA	NA	35.96	35.84	NA	35.73	NA	40	NA	35.91	36.01
SNORD49A	34.66	NA	40	NA	37.29	40	39.13	40	40	NA	NA	35.77	NA	NA	37.67	34.73	35.72	NA	38.94	40
U6 snRNA	33.46	34.9	33.83	35.54	NA	33.91	33.19	33.24	40	33.76	33.6	32.52	36.22	34.78	33.25	NA	34.81	33.99	34.56	32.7
UniSp2	21.94	22.52	22.29	21.92	21.8	21.95	21.77	22.03	22.81	22.33	21.84	21.69	22.06	22.02	21.83	21.98	22.06	22.8	22.58	23.15
UniSp3 IPC	20.64	20.33	20.25	20.2	19.7	20.28	20.26	20.27	20.36	20.19	20.63	20.27	20.96	20.26	20	20.46	20.52	20.19	20.36	20.47
UniSp3 IPC	20.65	20.31	20.25	20.21	20.19	20.23	20.19	20.23	20.32	20.19	20.62	20.26	20.88	20.27	20.04	20.47	20.32	20.3	20.35	20.47
UniSp3 IPC	20.59	20.28	20.08	20.15	19.97	19.95	19.98	20.03	20.13	20.18	20.61	20.03	20.83	20.21	19.78	20.17	20.05	20.03	20.11	20.46
UniSp4	28.49	29.03	28.67	28.73	28.62	28.79	28.65	29.17	30.47	30.25	28.85	28.75	28.95	28.82	28.58	28.75	28.88	30.51	30.1	30.89
UniSp5	35.36	33.26	32.92	33.85	32.9	33.3	32.76	32.82	33.09	34.01	33.02	32.51	33.83	34.04	32.77	33.51	33.07	32.83	32.97	33.17
UniSp6	19.8	19.73	19.86	19.8	19.75	19.66	20.04	19.98	20.26	20.06	19.69	19.62	19.87	19.78	19.58	19.69	19.96	19.9	20.06	20.05
