# Supplementary material for: Circulating microRNA-122 as Potential Biomarker for Detection of Testosterone Abuse
Source: PLoS One. 2016 May 12;11(5):e0155248. doi: 10.1371/journal.pone.0155248 (PMC4865044; doi:10.1371/journal.pone.0155248)
Supplement: S2 Table — (XLSX) [file pone.0155248.s004.xlsx]

## Sheet: Oral
Table S2. (A) Total detectable affected miRNAs by oral T administration
miRNA	Fold-Change (FC)	FC.low	FC.high	AveExpr	t	P.Value	T0_V15_ID	T0_V14_DD	T0_V12_II	T0_V17_DD	T0_V18_II	T0_V1_II	T0_V4_ID	T0_V6_ID	T0_V7_II	T0_V19_DD	T12_V15_ID	T12_V14_DD	T12_V12_II	T12_V17_DD	T12_V18_II	T12_V1_II	T12_V4_ID	T12_V6_ID	T12_V7_II	T12_V19_DD	T24_V15_ID	T24_V14_DD	T24_V12_II	T24_V17_DD	T24_V18_II	T24_V1_II	T24_V4_ID	T24_V6_ID	T24_V7_II	T24_V19_DD
hsa-miR-342-3p	-5.70015	-13.9347	-2.33172	28.1518	-4.34269	0.000228026	26.23	27.32	28.1575	27.02	27.4075	26.5475	27.3375	25.6475	27.3475	26.1975	26.9225	31.7225	29.5225	28.1525	30.59	26.7125	28.065	26.86	26.8275	25.645	29.7725	28.2875	30.285	30.5025	30.685	26.575	27.455	31.6325	30.17	28.9575
hsa-miR-150-5p	-6.86852	-21.0768	-2.23832	27.2265	-4.24098	0.000294718	24.73	26.98	27.4775	25.63	26.5575	25.4475	26.6975	24.0075	26.5775	24.4775	26.0225	31.1025	29.0925	26.9425	29.93	25.9425	27.345	25.69	26.0875	23.675	28.8425	27.4475	29.935	30.0925	29.805	25.625	26.145	30.8525	29.23	28.4075
hsa-miR-29a-3p	-3.59004	-8.82428	-1.46056	31.3582	-3.79374	0.000905496	32.03	30.99	32.3275	30.45	31.8175	28.9475	30.5075	28.4175	29.8175	28.5775	32.0525	33.2525	33.5525	32.9325	33.21	30.6125	31.225	29.19	30.1675	28.345	33.2025	32.7575	33.905	34.0625	32.955	29.385	29.775	34.3325	31.95	29.9975
hsa-miR-29b-3p	-2.50794	-4.4968	-1.39871	33.913	-3.52439	0.00176577	33.59	32.9	35.8675	33.6	34.1075	31.9675	33.2075	31.3075	33.3375	31.6775	33.3925	35.8825	35.9025	35.8925	35.11	33.0625	34.345	32.46	33.5775	31.375	34.5425	34.8675	36	35.9625	35.025	32.615	33.185	35.2425	34.26	33.1275
hsa-miR-629-5p	-2.38709	-4.04197	-1.40975	34.1529	-3.40008	0.00239558	33.48	33.9	34.0375	32.95	33.3175	32.1775	34.6875	33.4475	32.9375	34.8275	33.3925	35.9225	33.9925	33.5525	34.61	33.4025	34.445	34.01	32.5775	34.605	33.4025	33.5175	34.825	33.6225	36	34.125	36	35.0525	35.77	36
hsa-miR-361-5p	-2.98556	-5.57681	-1.59832	31.4708	-3.3998	0.00239725	30.23	31.15	31.8975	30.75	31.0375	29.9875	31.1675	29.7375	30.7375	30.0775	31.2925	35.0625	30.7325	32.2425	31.58	30.4525	31.385	30.92	30.4375	30.695	31.7625	31.3975	32.215	33.6725	32.585	29.805	32.635	33.2125	33.85	31.4175
hsa-miR-874-3p	-2.9302	-6.29985	-1.3629	33.9947	-3.39577	0.00242096	35.42	32.21	34.7275	33.41	33.3875	32.9275	33.1975	31.9475	32.1675	31.3875	34.4825	35.5725	36	36	35.9	33.3725	34.335	32.77	33.0575	31.275	36	35.3275	34.705	35.0525	36	32.295	33.095	36	34.36	33.4575
hsa-miR-146b-5p	-2.10089	-3.6571	-1.20689	35.0752	-3.32262	0.00289355	33.35	34.75	35.5675	33.61	36	33.2475	35.5575	33.2575	34.8875	34.7475	35.0025	36	36	35.5525	35.23	34.2025	35.845	34.55	34.9275	34.285	36	35.4875	36	36	36	33.865	35.335	36	36	34.9975
hsa-miR-29c-3p	-2.63902	-5.76172	-1.20874	32.1042	-3.1938	0.00395194	31.3	31.67	33.5975	31.9	32.5375	30.4675	31.4775	29.2875	30.9975	29.3775	32.6925	33.7525	33.7725	33.6825	33.71	32.2725	32.675	30.98	31.5975	28.765	33.4225	33.6075	34.325	33.2525	33.095	30.695	30.425	34.2525	32.28	31.2575
hsa-miR-140-3p	-3.16345	-9.05207	-1.10554	28.908	-2.99921	0.00628803	28.3	28.1	29.5175	27.79	28.5575	28.2575	28.9475	26.8075	28.1875	27.4275	27.8825	30.6325	29.0925	28.8825	29.52	28.6825	28.955	28.04	27.9775	27.175	28.5025	29.3475	29.345	29.1425	30.185	28.145	36	29.8725	29.52	28.4475
hsa-miR-423-3p	-3.21318	-8.83737	-1.16828	31.8282	-2.77209	0.0106885	31.24	31.15	31.7875	31.48	32.8275	30.5075	31.2675	29.7875	30.5975	30.3275	31.3125	35.3125	30.8025	32.6825	30.77	30.6725	31.585	31.22	31.1075	30.595	32.8225	30.6575	32.785	33.3225	32.275	29.555	34.125	35.1125	34.59	32.5675
hsa-miR-122-5p	2.19619	-1.07169	5.16903	30.2435	2.61872	0.0151675	26.85	29.84	33.0575	30.45	34.5575	29.9375	30.7075	29.6575	31.9275	31.7975	26.7925	28.4325	31.7625	31.1725	32.47	29.6125	29.275	29.23	31.6175	30.725	25.1025	29.1375	30.835	30.9525	31.645	29.225	30.425	28.6325	33.83	27.6475
hsa-miR-505-3p	-2.0691	-4.09363	-1.04581	34.1734	-2.61131	0.0154232	34.08	33.43	34.3175	36	34.8075	33.2875	33.8675	32.0375	32.4875	33.1075	32.5525	36	34.3125	34.7425	35.08	34.0425	33.775	33.61	32.9875	32.765	33.9425	34.7775	34.765	34.5325	35.565	33.915	35.215	34.5725	36	34.6275
hsa-miR-328-3p	-2.52976	-5.76693	-1.10972	33.894	-2.44435	0.0223717	33.61	33.87	34.2375	32.97	34.8175	32.3975	33.5775	31.9675	32.5075	33.9275	33.2225	36	32.6225	36	31.74	33.0025	34.075	34.22	32.7375	32.045	34.0525	33.8675	33.725	36	34.905	32.395	34.355	35.9725	36	36
hsa-miR-423-5p	-2.38998	-5.98151	1.04718	30.1845	-2.44337	0.0224197	31.53	29.31	31.1175	29.7	30.9475	29.3475	29.9075	27.4375	29.1275	27.9475	30.8625	32.0025	30.2425	31.3425	30.29	29.4225	30.595	28.55	29.2275	27.685	31.7925	30.4975	30.575	31.6625	31.745	29.255	29.155	30.2625	30.61	33.3875
hsa-miR-223-3p	-2.72641	-7.30649	-1.01735	24.4872	-2.44058	0.0225578	24.27	23.42	25.9275	25.21	25.5675	22.3075	26.0575	21.4675	22.0275	21.3775	24.0225	27.4325	24.4925	26.7325	25.01	24.4825	26.055	22.85	21.8775	21.925	24.9025	23.5275	25.745	27.0725	25.755	22.675	25.695	27.3125	25.2	24.2175
hsa-miR-146a-5p	-2.02371	-4.05091	-1.01098	30.8275	-2.43386	0.0228929	30.6	31.32	30.3275	29.81	31.1175	29.4675	30.3275	30.1075	30.0975	29.2575	30.2925	33.2525	29.8325	32.3325	30.24	30.6525	30.835	32.03	30.6275	29.695	32.0925	30.4175	30.845	32.3025	31.085	29.745	30.105	33.8525	31.93	30.2275
hsa-miR-424-5p	-1.85897	-3.10136	-1.11427	35.3194	-2.42215	0.0234886	34.17	35.32	36	34.11	36	32.8775	36	34.7775	33.9675	34.8975	35.2225	36	35.7325	36	35.92	36	36	35.9	35.0075	32.615	36	35.4475	36	36	36	35.305	35.705	36	35.75	34.8575
hsa-miR-378a-3p	-2.06623	-4.27101	1.0004	32.0448	-2.3814	0.0256734	31.42	31.72	32.8575	31.71	32.1675	31.1875	32.1575	29.3775	31.5075	30.1375	31.4225	33.7625	32.8125	32.7225	32.56	33.0525	33.185	31.13	31.5675	30.175	30.9425	32.0175	33.425	32.8425	33.665	30.865	31.525	32.5025	33.18	33.7475
hsa-miR-320a	-1.69349	-2.6417	-1.08563	28.3938	-2.33692	0.0282707	28.29	27.89	28.5475	27.91	28.5575	27.7175	28.6275	27.0575	28.1875	27.3375	27.9125	30.0925	28.2325	28.9225	28.54	28.1025	28.645	27.85	28.4175	27.255	28.6725	27.8275	28.805	29.5625	29.595	27.975	28.535	29.5825	29.78	27.3875
hsa-miR-140-5p	-2.58515	-7.51744	1.12486	33.2475	-2.30012	0.0305993	32.16	32.95	35.0375	32.77	34.2175	32.2575	33.9775	30.6375	31.7275	30.6575	33.0225	36	33.5525	34.3325	33.11	33.0425	33.535	31.69	32.1075	30.545	33.5025	32.2475	34.425	35.4125	34.565	31.745	33.325	34.2825	34.59	36
hsa-miR-324-5p	-2.09507	-5.40362	1.23108	34.7489	-2.23543	0.0351207	33.55	36	35.2775	33.6	34.4775	34.8075	36	31.7675	35.0875	32.0275	34.2925	36	34.6125	36	32.94	36	36	33.32	35.5975	31.845	35.6525	36	34.315	36	34.895	36	33.665	36	36	34.7375
hsa-miR-197-3p	-2.10526	-4.62422	1.04334	32.4672	-2.10696	0.0459401	32.42	31.92	32.4375	32.21	32.6975	31.2175	33.4675	30.8475	30.7975	31.0075	31.7825	35.1625	31.4225	33.7025	32.67	32.7825	34.615	31.96	30.7675	30.365	32.3725	31.6875	32.065	35.0425	33.045	30.925	33.455	34.2425	34.11	32.8175
hsa-miR-296-5p	-1.66324	-2.98715	1.07981	34.938	-2.09734	0.0468597	34.59	36	35.4775	33.61	36	33.8875	34.6275	33.8675	33.1275	33.8875	36	36	36	36	35.13	35.4025	34.435	34.01	33.3075	34.365	36	35.3175	36	36	36	34.665	33.535	36	34.9	33.9975
hsa-let-7g-5p	-3.22266	-15.5576	1.49801	28.7376	-2.09159	0.0474174	27.19	29.5	29.2775	27.24	28.8475	27.7475	29.0975	26.1375	28.6275	26.4175	27.5625	32.3825	28.6225	28.7625	28.7	28.0425	29.365	27.06	28.5775	26.005	28.6025	28.5975	29.455	29.5925	29.945	27.695	27.805	30.1225	29.15	36
hsa-miR-326	-1.53421	-2.59974	1.10448	35.1133	-1.90366	0.0692159	36	35.17	36	36	34.5075	33.4275	35.5375	34.2875	35.1675	31.7475	36	36	35.0225	36	36	34.6025	34.725	35.1	34.5675	33.515	36	35.3775	36	36	36	33.905	36	36	34.25	34.4875
hsa-miR-130b-3p	-1.59992	-2.9296	1.14449	35.0373	-1.85461	0.0761862	35.82	34.47	35.9475	34.6	35.6875	35.0175	35.4575	32.2375	34.1575	33.1975	34.8025	36	34.9425	36	35.13	36	35.735	34.86	34.5975	33.085	36	35.3275	36	36	35.665	34.375	35.215	35.8725	35.36	33.5575
hsa-miR-222-3p	-1.71356	-3.63865	1.23919	30.7048	-1.82435	0.0807828	30.62	31.03	31.7475	29.68	31.3975	29.2975	30.2875	29.2775	29.9375	29.4075	31.0425	32.0925	30.8225	31.0225	29.97	30.8025	31.575	30.82	30.3575	29.505	31.0725	30.3775	31.895	30.7825	31.605	30.095	30.105	33.8725	31.65	28.9975
hsa-miR-660-5p	-1.62001	-2.71206	1.03339	32.4612	-1.81854	0.0816935	32.09	32.57	33.5175	31.96	31.9075	31.5475	32.2475	30.6875	32.7875	30.6675	31.7825	33.9925	33.1025	33.1025	32.69	34.6025	33.025	31.82	31.6675	31.125	32.1425	32.6375	33.615	32.0025	34.015	32.465	31.945	33.6125	33.14	31.3675
hsa-let-7d-3p	-1.75078	-3.80379	1.24094	31.0582	-1.78989	0.0863092	30.68	31.09	30.9975	31.66	31.4575	29.9875	31.2575	30.1775	29.5075	30.3975	30.1825	33.3525	30.2125	31.5725	30.55	30.1725	31.445	30.8	30.0675	30.885	31.1925	30.3775	31.335	32.7025	31.395	30.105	31.375	33.0325	33.78	29.9975
hsa-miR-27a-3p	-1.83655	-4.54795	1.34837	32.1225	-1.78585	0.086977	31.97	31.29	32.9675	32.46	32.4275	30.1575	32.4975	30.7475	31.5175	30.7475	31.0425	33.3625	31.2625	34.1425	31.52	31.7125	33.755	32.47	31.4275	30.645	31.3725	31.0975	32.225	34.0625	31.535	30.495	33.285	35.8225	34	31.6575
hsa-miR-24-3p	-1.71832	-3.62913	1.22912	28.2828	-1.69897	0.102469	27.75	28.43	29.0875	28.6	28.6375	27.2775	29.1175	26.4675	27.3875	26.2675	27.3925	31.0225	27.2425	30.2125	27.84	27.7825	29.165	27.82	27.3875	26.765	28.1525	27.4575	28.395	30.2625	28.775	26.985	29.075	30.3725	29.25	28.1075
hsa-miR-339-5p	-1.73327	-3.79731	1.26398	34.4024	-1.684	0.105361	35.09	33.64	35.3875	34.83	36	34.2975	34.7875	32.1675	33.4775	31.3375	33.7725	35.8525	35.3325	36	33.89	34.3925	33.895	33.77	33.7375	31.465	36	33.8675	36	35.1325	36	32.975	33.635	35.4625	35.41	34.4675
hsa-miR-375	1.55671	-1.30761	3.1688	33.66	1.61815	0.118917	32.57	34.14	36	34.21	33.9275	32.9575	35.8375	32.9275	36	32.5175	32.3425	32.6825	34.4525	33.9125	33.67	33.5025	33.255	34.09	33.3875	32.715	32.5225	32.8275	35.005	34.6625	34.665	32.435	31.795	33.9225	34.91	31.9575
hsa-miR-152-3p	1.53023	-1.17127	2.74265	34.9838	1.60051	0.122784	34.45	36	35.3275	36	36	35.7175	36	34.2175	34.8775	33.9075	35.1425	36	34.2725	35.7225	32.86	34.9525	36	35.06	36	34.645	33.4025	34.3475	34.235	35.0925	34.405	35.025	34.335	36	36	33.5175
UniSp2	3.02514	-2.92691	26.7855	22.6441	1.59111	0.124889	21.45	36	22.6475	22.15	21.5075	21.0875	21.6175	21.6375	21.2575	21.6675	21.2525	36	22.3125	22.4925	22.18	22.5025	21.825	21.68	21.7575	21.245	21.1725	22.0575	22.545	21.5725	21.985	21.585	21.225	21.9225	21.34	19.6475
hsa-miR-125a-5p	-1.70823	-4.53994	1.55582	33.6013	-1.56425	0.131068	33.45	35.02	33.8575	32.65	33.5475	32.1975	34.3175	32.9175	34.2675	30.3075	33.4125	36	32.6825	35.8525	33.47	32.5825	33.315	34.09	32.9675	30.875	33.1125	33.5975	33.125	36	33.825	32.445	34.995	36	32.95	34.2075
hsa-miR-532-5p	-1.59107	-3.3299	1.31538	33.1608	-1.5618	0.131644	32.38	33	34.3875	33.49	32.9775	32.5875	32.6775	31.3975	31.4975	32.2475	31.3325	35.4625	33.5225	35.3725	33.71	34.3725	33.085	32.86	33.2475	31.875	32.1325	32.7175	33.245	35.0225	35.435	32.345	32.965	33.9025	34.22	31.3575
hsa-miR-142-5p	-1.76082	-4.85105	1.5646	34.1251	-1.54235	0.136289	33.5	34.59	34.5875	33.22	36	32.5175	35.4875	31.9175	33.0175	31.2975	35.1625	36	34.4225	36	32.87	34.8125	36	33.96	33.0575	31.035	36	34.7375	34.705	35.3625	33.535	33.585	33.335	36	35.14	31.8975
hsa-miR-15b-5p	-1.6449	-3.2198	1.19001	32.4408	-1.5417	0.136447	31.25	31.24	33.0175	31.72	33.1875	30.7675	33.6975	31.7975	31.8475	32.5475	30.7225	34.5625	31.0825	32.7425	31.52	32.0625	33.345	32.72	33.1975	31.945	32.1625	31.3875	32.155	32.9825	33.135	30.625	34.075	34.6525	35	32.0775
hsa-miR-221-3p	-2.07484	-8.20802	1.90664	30.2785	-1.50809	0.144799	30.13	30.02	29.9875	30.69	30.5175	29.7475	31.6775	28.7975	29.9775	27.3675	29.5825	32.7525	28.0625	32.5025	28.64	29.5125	30.505	30.22	30.5575	27.665	32.2425	29.6375	29.255	32.4925	29.595	28.825	30.115	31.6525	30.56	35.0675
UniSp4	1.92119	-1.97546	7.29135	28.8364	1.50483	0.145632	28.11	36	28.7575	28.49	28.9375	27.8375	27.7575	28.2575	27.9275	29.3875	28.0625	36	28.5625	28.7825	28.46	28.5225	28.035	28.33	28.4675	28.365	27.9425	28.3575	28.745	28.2325	28.525	27.725	28.705	28.3325	29.53	25.9475
hsa-miR-19a-3p	-1.43197	-2.43595	1.18796	29.0405	-1.44897	0.160501	28.35	29.11	30.7075	28.56	29.1075	28.3975	29.5575	26.8175	28.6475	27.4975	27.9925	30.9925	29.6125	30.4125	29.54	30.1225	30.255	27.85	28.4875	27.265	28.5225	29.1575	29.895	29.7225	30.085	29.085	29.025	29.8225	28.64	27.9775
hsa-miR-15a-5p	-1.43794	-2.58782	1.25157	26.9022	-1.36414	0.18539	27.16	26.06	28.2575	25.65	26.8275	26.3475	27.6675	25.3875	26.3375	26.8975	25.9725	28.4425	27.0125	26.7425	26.96	27.2725	27.515	26.41	26.5475	25.765	26.7425	26.2375	27.285	26.7325	27.925	26.405	27.375	28.1525	28.35	26.6275
hsa-miR-23a-3p	-1.61776	-3.85157	1.47166	27.9098	-1.35741	0.187489	27.58	28.41	28.4675	28.03	29.4275	27.2475	28.0175	25.7075	27.0675	25.2175	27.8125	30.1825	27.0925	30.0725	27.09	28.5425	29.595	26.86	27.4475	25.315	28.5225	27.7275	27.865	29.3625	28.075	27.125	27.655	29.1225	27.57	29.0875
hsa-miR-17-5p	-1.4008	-2.02544	1.03221	34.8598	-1.34839	0.190329	34.65	34.32	34.4175	36	35.0675	34.8075	35.4275	33.7675	34.6775	34.2275	33.0225	36	34.6125	34.5325	33.94	34.4625	35.205	35.4	34.3875	34.645	35.8825	34.2875	36	36	35.655	34.855	35.035	35.3925	35.06	34.0575
hsa-miR-26a-5p	-1.8391	-5.70164	1.68573	31.9025	-1.34409	0.191695	30.63	32.72	33.0275	32.78	32.3075	31.0175	32.5475	30.1675	31.9175	28.9875	30.1825	35.6725	30.5925	33.4525	29.85	32.1725	32.725	31.22	31.5275	28.685	32.4125	31.4675	31.795	33.8025	32.185	30.465	31.885	34.7925	32.09	33.9975
hsa-miR-103a-3p	-1.66209	-4.26591	1.54419	29.4588	-1.33682	0.194024	29.55	29.13	30.7775	29.16	30.3675	29.4475	29.4875	27.1175	29.1075	27.1175	28.8625	32.0425	29.0825	30.4525	28.63	29.3225	30.285	28.99	29.4275	26.815	30.0025	28.9175	29.735	30.4825	30.085	28.495	29.225	30.6625	29.27	31.7175
hsa-miR-151a-3p	-1.61692	-3.82664	1.46366	34.1371	-1.31697	0.20049	33.12	35.18	33.3475	33.37	34.1075	34.3475	35.6675	32.7175	34.0575	32.8975	32.8725	35.5225	31.3025	35.5025	31.91	35.0425	36	34.1	35.7275	31.575	35.1325	33.9075	32.965	35.7725	33.475	34.335	34.245	35.5925	34.32	36
hsa-miR-191-5p	-1.6644	-3.71858	1.34234	30.2388	-1.31007	0.202778	29.27	29.65	30.5475	30.44	30.2875	29.8075	32.1675	28.3175	30.5675	28.4975	28.4125	33.9025	28.8725	31.5525	29.55	29.9425	31.185	29.13	29.8475	28.315	29.9825	28.8775	30.175	31.9525	30.825	29.295	31.205	32.0125	30.87	31.7075
hsa-miR-324-3p	-1.34164	-2.39657	1.33143	32.0502	-1.29285	0.208574	32.68	32.14	33.4075	31.8	32.5575	31.8375	32.3675	29.7975	31.6175	30.4375	31.9825	33.2725	32.8025	32.4525	32.67	32.1625	32.055	31.01	31.1475	30.425	32.1525	32.3675	33.045	32.4225	32.925	31.765	31.205	32.9025	32.48	31.6175
hsa-miR-143-3p	-1.78633	-7.25701	2.27423	32.9267	-1.25895	0.220357	32.63	32.39	36	33.14	34.4775	30.4875	34.7475	30.5275	30.3175	30.9975	32.6525	33.6825	33.1725	34.1125	33.31	32.4525	35.075	31.09	30.9775	31.475	32.5925	32.2875	32.945	33.5525	32.735	30.765	33.505	35.4625	34.24	36
hsa-miR-99b-5p	-1.57489	-3.82812	1.54343	34.5271	-1.24511	0.225311	35.81	34.91	33.4375	33.94	33.7875	33.2275	36	34.1775	34.5775	31.8875	34.9925	36	32.8325	36	33.74	34.7225	36	35.89	34.0975	31.475	36	33.0675	34.075	34.2525	36	35.285	34.265	34.4825	34.88	36
hsa-miR-409-3p	-1.58447	-3.78888	1.50919	34.0566	-1.24225	0.226344	36	33.86	36	32.77	31.6975	34.3575	33.7375	33.0375	33.2175	32.7075	33.2825	36	32.8725	35.0125	31.84	34.9625	34.205	36	33.2675	32.845	36	32.4275	33.655	36	32.265	35.005	34.345	36	33.56	34.7675
hsa-miR-92a-3p	-1.34071	-2.11406	1.17611	26.3862	-1.2404	0.227015	26.15	26	27.5875	25.65	26.3275	26.3275	26.8875	25.0875	26.3075	25.7775	25.1725	28.0725	26.4925	26.3225	26.52	26.7425	26.815	25.26	26.0975	25.655	26.0125	25.5775	26.825	26.9425	27.615	26.375	26.495	27.1425	27.16	26.1875
hsa-miR-887-5p	-1.47044	-2.80116	1.29551	34.9865	-1.23531	0.228868	36	35	35.3575	33.22	35.2275	36	35.2875	35.1075	34.6675	31.9975	33.2025	36	33.7025	35.1925	35.71	34.7625	36	35.32	34.1375	34.275	36	36	36	36	36	33.675	35.035	36	36	32.7175
UniSp31	-1.27368	-1.91598	1.18106	20.7185	-1.22998	0.230823	20.53	20.57	20.7375	20.41	20.2375	20.6775	20.5775	20.7475	20.5875	20.8275	20.4825	20.2525	20.7225	20.8325	20.94	20.6425	20.675	20.71	20.4975	20.505	20.8925	20.5775	20.635	20.5725	20.925	20.605	20.495	20.7925	20.49	23.4075
hsa-miR-145-5p	-1.48761	-2.66548	1.20447	32.4805	-1.22393	0.233053	32.8	31.72	32.9975	33.32	32.7275	30.4775	33.7175	31.2575	31.2475	31.9075	30.7025	33.6525	31.4725	35.8225	32.34	32.5025	33.435	31.73	31.1875	31.495	32.4825	31.2675	32.675	33.4525	34.145	31.135	33.295	34.1025	33.39	31.9575
hsa-miR-22-3p	-1.39862	-2.56377	1.31064	32.0358	-1.19157	0.245271	32.5	32.01	33.5575	32.16	33.9175	30.5175	31.7875	30.3475	30.5375	30.2075	32.7225	32.3625	32.1825	33.4425	31.39	32.4725	32.095	32.09	31.4975	30.895	33.1125	33.3975	33.835	32.7925	32.925	31.045	30.995	33.2625	31.81	29.2075
SNORD38B	-1.36415	-2.95174	1.58619	35.1198	-1.18599	0.247426	35.3	36	35.1475	33.75	34.8275	36	36	33.0575	35.2175	32.7975	35.1625	36	36	36	36	35.2425	36	34.07	36	32.445	36	36	36	36	36	33.925	35.305	36	36	31.3475
hsa-miR-766-3p	-1.43445	-2.79348	1.3576	33.8623	-1.17891	0.250183	33.02	34.04	32.9775	36	34.2475	33.4275	34.7275	33.0775	32.5175	31.3675	33.1625	36	32.4825	34.1125	35.71	33.5825	34.865	33.75	33.8875	32.305	35.4125	32.6875	33.265	36	34.795	32.555	34.305	36	33.14	32.4475
hsa-miR-30b-5p	-1.57135	-3.57319	1.44715	32.4744	-1.16806	0.254443	31.2	32.31	34.0575	32.3	33.6475	30.9675	32.3875	31.4175	31.7375	31.1775	30.8525	36	31.6425	33.4525	32.04	32.1425	32.665	32.82	32.1675	31.525	32.5325	30.8675	33.205	34.0125	33.385	30.405	33.155	35.3625	33.93	30.8675
U6 snR40	-1.63495	-5.18632	1.94021	33.4565	-1.16069	0.257374	32.04	35.25	34.4875	32.99	32.5575	32.6575	33.4175	31.4475	32.2275	30.9675	34.0725	32.6825	34.9125	36	34.74	33.5125	32.355	36	33.5375	32.705	33.3325	33.1175	33.185	35.4125	33.455	35.235	31.435	32.8725	31.09	36
hsa-miR-130a-3p	-1.38992	-2.71453	1.40513	32.5678	-1.14311	0.264455	33.65	32.39	34.8075	32.67	32.8575	31.1875	32.7575	30.5175	31.7675	30.1075	32.7225	34.1525	32.5725	33.8625	33.05	31.9925	33.165	31.94	32.6775	30.725	33.7625	32.7475	34.195	33.3825	32.905	30.945	31.555	32.8625	31.74	33.3675
hsa-miR-193b-3p	-1.44418	-3.5657	1.70963	34.6022	-1.14105	0.265294	33.45	34.97	35.9175	33.91	36	34.3075	35.3775	31.8575	35.5775	31.8775	34.2325	36	34.7225	36	36	34.5125	35.115	33.13	34.7075	31.855	31.9425	35.6875	36	36	36	33.885	33.265	36	36	33.7675
cel-miR-39-3p	-1.26313	-2.00146	1.25445	33.8584	-1.13485	0.267833	33.68	36	33.6475	33.16	33.8775	33.3475	33.3775	32.9275	34.1575	33.4875	33.1625	36	33.2625	33.7225	33.83	33.6325	33.215	32.76	33.8075	33.665	34.7925	34.2675	34.415	34.0325	34.195	33.355	34.365	33.6825	33.4	34.5275
hsa-miR-19b-3p	-1.33515	-2.28412	1.28133	26.9278	-1.12534	0.271758	26.67	26.58	29.0675	26.68	27.0875	26.2575	27.2975	24.9075	26.3575	25.7775	25.5025	28.9925	27.6625	27.8025	27.47	27.4925	27.525	26.07	26.4275	25.355	26.2225	26.6075	27.795	27.5525	28.145	26.345	27.165	27.5425	27.63	25.8475
hsa-miR-574-3p	1.5003	-1.55643	3.50337	34.4384	1.11784	0.274884	33.49	35.42	36	34.52	36	36	36	31.9175	33.8475	31.6875	35.4025	36	33.2625	35.2125	34.31	34.1825	35.435	36	36	33.435	32.5325	33.6775	34.615	36	33.225	33.075	35.045	33.7125	34.65	32.4975
hsa-miR-142-3p	1.49848	-1.48773	3.34061	33.5495	1.05698	0.301217	32.71	33.62	35.2475	33.17	36	32.2075	34.8475	33.9875	33.2475	31.5475	33.8125	35.8625	33.4725	35.7725	31.59	35.1125	35.315	35.04	32.1575	31.015	33.2825	32.9175	32.865	34.1625	33.235	32.585	32.505	36	33.1	30.0975
UniSp5	1.40859	-1.67698	3.32732	34.6844	1.03531	0.311012	33.07	36	34.9075	35.09	35.8575	34.9875	34.4875	33.5375	34.2475	36	33.6625	36	35.7425	34.2325	33.75	36	34.365	34.18	35.4075	35.765	32.9525	33.2175	33.575	34.2125	36	34.625	36	34.2825	36	32.3775
hsa-miR-100-5p	1.19935	-1.10615	1.59112	35.5092	0.984218	0.334989	36	36	35.3675	36	36	34.4775	36	34.9275	34.9475	34.9475	36	36	34.6525	36	36	36	36	35.91	36	36	34.7725	35.4575	34.775	36	35.485	34.505	36	35.4425	35.47	34.1375
hsa-miR-21-5p	-1.337	-2.52592	1.41305	29.2292	-0.979611	0.337212	28.64	28.8	30.0075	28.86	30.9875	27.9675	29.2975	27.8775	28.8375	28.2275	28.3725	30.7525	28.5925	30.2725	28.52	29.6725	29.735	29.52	29.6275	28.615	28.7325	28.1575	30.165	29.7425	29.715	28.285	30.015	30.9525	30.55	27.3775
hsa-miR-365a-3p	-1.31221	-2.76018	1.60299	34.8088	-0.960257	0.346659	35.07	36	36	33.98	35.7375	33.2575	35.5575	32.0975	33.5575	32.8875	36	36	36	36	36	35.3925	36	34.08	33.5975	32.985	34.4725	35.2975	35.765	36	36	32.925	34.205	35.0225	36	32.3775
hsa-miR-331-3p	-1.27589	-2.22233	1.36516	35.12	-0.95758	0.34798	34.53	35.64	35.7475	35.21	36	35.6775	35.2775	33.8275	35.5675	33.1975	34.2725	36	35.0825	36	33.04	34.6525	35.585	34.7	35.9075	33.495	35.5625	35.4575	36	35.9525	35.725	33.705	36	36	35.35	34.4375
hsa-miR-30e-5p	-1.36604	-3.0178	1.6172	32.3425	-0.942896	0.355285	31.55	32.15	33.2075	31.68	33.8875	31.9975	33.4975	30.2975	31.9975	31.3075	31.9325	34.0925	32.1925	33.1525	30.89	31.4525	32.855	31.88	32.4075	31.775	32.0425	30.6875	33.055	33.6825	32.775	31.275	34.055	33.5325	34.36	30.6075
hsa-miR-22-5p	-1.28231	-2.56178	1.55795	34.9014	-0.940628	0.356422	35.49	33.62	36	36	36	34.1275	35.7375	34.4075	33.3175	33.7075	35.6925	34.7525	34.7425	35.4925	34.65	33.7725	34.215	34.2	34.8475	34.275	36	36	36	36	35.195	32.865	35.525	35.8525	36	32.5575
hsa-miR-486-5p	-1.28699	-2.29878	1.38786	27.3475	-0.928345	0.362624	27.21	27.04	28.6275	26.36	27.9175	27.8575	27.1775	25.6375	27.0575	27.1975	26.0225	29.4925	27.4325	27.3425	27.55	27.6625	27.115	26.43	27.0475	26.525	26.8825	26.3275	27.545	27.9325	28.695	27.485	27.135	27.8225	29	26.8975
UniSp6	1.17691	-1.16735	1.61691	20.3355	0.90329	0.375498	20.5	20.42	20.2075	20.37	21.2875	20.5475	20.3275	20.1675	20.5375	19.9875	20.6925	20.6025	20.2225	20.2025	19.81	20.1725	20.285	20.25	20.7075	20.765	20.4925	20.5375	20.245	20.2625	19.675	20.275	20.755	19.8925	20.94	18.9275
hsa-miR-26b-5p	1.27832	-1.41395	2.31054	34.5371	0.883066	0.386105	33.61	35.63	35.9875	34.35	36	34.1575	35.5475	33.2975	35.2875	34.1375	32.5625	35.1225	33.7025	34.4025	32.95	34.7025	36	35.09	34.8375	34.275	33.7425	33.4075	34.785	34.5425	34.585	33.405	35.015	35.3125	36	33.6675
hsa-miR-148b-3p	-1.29235	-2.50975	1.50268	32.7188	-0.88199	0.386676	33.31	31.66	33.4875	32.98	33.1075	31.7675	33.5275	31.0375	31.8875	31.4175	32.6725	34.9025	32.7125	34.8725	31.57	33.5025	33.275	32.86	32.3575	30.775	32.5125	32.8575	33.055	34.3125	32.665	32.085	32.415	34.4125	32.52	31.0475
hsa-miR-16-5p	-1.24315	-2.14032	1.38494	22.4785	-0.871842	0.392076	22.11	22.53	24.1775	21.67	22.7375	22.3075	22.7075	20.7675	22.1675	22.1975	21.0525	24.3525	22.7625	22.3725	22.49	23.1425	22.595	21.75	22.3775	21.575	21.6925	21.8875	23.225	22.3625	23.535	22.355	22.835	23.0925	23.99	21.5375
hsa-miR-23b-3p	-1.48452	-5.57924	2.53163	31.1285	-0.837596	0.410658	30.07	31.92	31.6275	31.55	32.5575	30.8675	32.8175	28.5175	30.4575	28.0975	30.7425	32.9325	29.2525	33.9725	29.98	31.6925	33.325	29.84	31.1575	28.295	31.6925	30.9575	30.615	32.1025	30.795	30.575	30.575	31.8725	30.34	34.6575
hsa-miR-215-5p	-1.17283	-1.71588	1.24742	32.5942	-0.828851	0.415491	31.3	32.55	34.7275	32.39	33.6375	32.3475	32.8575	30.6375	32.5175	31.2375	30.8425	32.7825	33.8225	33.3425	34.56	32.6225	33.165	31.59	32.9475	31.445	30.7325	32.1175	35.135	32.9425	33.715	32.105	33.155	32.8025	32.48	31.3175
hsa-miR-425-5p	-1.23371	-2.11329	1.38846	30.6522	-0.813934	0.423817	31.07	29.92	32.1775	30.3	31.7675	30.4375	31.3275	28.6675	30.1375	29.0175	30.3825	32.5825	31.0425	31.1825	30.21	30.9525	31.405	29.55	30.1275	29.455	30.6725	30.2875	31.075	31.3925	31.125	29.895	31.505	31.0925	31.61	29.1975
hsa-miR-199a-5p	1.19561	-1.36968	1.95794	35.1583	0.80452	0.429125	36	36	36	36	36	33.8875	35.7075	34.6575	36	31.7775	36	36	36	36	33.58	34.9225	36	35.79	36	32.975	36	36	36	36	33.875	33.545	35.415	36	34.33	32.2875
hsa-miR-134-5p	1.15589	-1.14591	1.53103	35.4244	0.797169	0.433298	36	36	36	36	34.4775	36	35.3175	36	33.6775	36	35.8725	36	34.5625	36	33.73	36	36	36	33.9175	35.795	36	34.3575	35.615	36	34.075	36	35.125	36	34.21	36
hsa-miR-376c-3p	-1.26028	-2.37202	1.49342	34.9123	-0.791538	0.436512	34.45	34.23	36	33.56	33.4675	35.1175	35.7075	34.0875	35.0875	34.5075	36	36	34.2625	36	31.7	36	35.455	36	36	34.185	36	32.5375	35.255	35.4425	32.725	35.895	36	36	36	33.6975
hsa-miR-32-5p	1.23157	-1.66997	2.53295	35.1263	0.784579	0.440504	36	35.98	36	35.28	36	34.3875	36	32.8475	34.8275	34.2975	36	36	36	36	35.26	35.7125	36	34.49	33.9575	34.135	35.0225	36	36	36	35.565	33.055	34.655	36	34.06	32.2575
hsa-miR-484	-1.24487	-2.25157	1.4529	31.6612	-0.768459	0.449835	31.35	31.84	32.5575	31.24	32.7175	31.6875	32.2975	30.5175	31.1775	29.9875	30.5525	33.5025	30.7725	32.2225	31.14	32.0425	32.415	30.99	30.9575	31.335	31.1025	31.0875	31.715	31.6825	32.805	30.815	32.395	33.2925	33.04	30.5975
hsa-miR-181a-5p	-1.28699	-2.68135	1.61884	32.0345	-0.753571	0.458557	31.38	32.19	33.0675	31.37	33.0875	31.3675	32.2575	31.3375	31.9075	30.3975	30.7025	35.9125	33.0325	32.9325	31.33	31.2925	32.335	32.51	30.8275	29.795	31.7425	31.9875	32.635	33.9325	32.475	31.065	31.125	34.7425	31.28	31.0175
hsa-miR-199a-3p	-1.33515	-3.23088	1.81243	32.2978	-0.723689	0.476368	31.9	32.52	31.9775	33.58	34.5375	30.4975	32.6575	31.4675	31.7375	30.7375	31.7825	35.6125	29.9225	34.0925	30.47	30.8125	32.205	32.74	32.1075	31.795	33.2725	30.9275	32.205	34.6525	31.725	30.065	33.915	34.7525	33.78	30.4875
hsa-miR-30d-5p	-1.30224	-2.86344	1.68851	32.3208	-0.723164	0.476684	31.73	32.35	32.4775	33.24	34.1775	31.3575	32.4875	30.7075	31.8775	31.3875	31.7725	34.6625	31.2225	33.8025	30.26	31.8925	32.535	32.09	32.1475	31.845	32.1325	30.4275	32.935	34.2225	32.515	31.065	34.475	33.2025	34.17	30.4575
hsa-miR-374b-5p	-1.20895	-2.41991	1.65571	35.2683	-0.721692	0.477572	34.35	35.73	36	36	35.6075	36	36	34.3575	34.8775	32.3675	33.9925	36	34.5825	36	34.55	36	36	35.71	36	33.895	35.6125	34.9475	35.435	36	35.395	34.675	35.115	36	35.25	35.5975
hsa-miR-27b-3p	-1.22944	-2.36871	1.5671	31.8538	-0.706783	0.48662	30.62	33.08	31.6775	32.42	32.1275	30.2975	32.5475	30.7975	31.7775	30.7875	30.0825	33.8125	30.4625	35.5225	31.25	31.6625	32.865	32.3	32.4775	29.935	30.6825	31.5675	31.695	33.6125	31.545	30.815	31.885	34.2225	32.08	31.0075
hsa-miR-25-3p	-1.21926	-2.32201	1.56198	27.9458	-0.673228	0.50734	27.39	27.89	29.1275	27.12	29.1375	27.9075	28.2675	26.2175	27.7875	27.6575	26.9225	30.2025	27.8125	27.5725	27.72	27.9525	28.145	27.01	27.5875	27.585	27.0725	26.8375	28.275	28.2325	29.375	27.495	28.785	28.4625	30.26	26.5675
hsa-miR-106b-5p	-1.19251	-2.17763	1.5313	31.0612	-0.669295	0.509801	31.2	31.42	33.1375	31.13	32.1275	29.9375	31.6775	29.2375	29.9575	29.4875	30.2725	32.5825	31.6925	31.6625	30.76	31.7125	31.675	30.38	30.3575	29.575	30.9925	30.8575	32.225	31.0825	32.155	30.485	30.765	32.2725	31.5	29.5175
hsa-miR-345-5p	-1.21926	-2.55743	1.72034	32.4671	-0.646346	0.52429	32.81	32.92	33.6675	32.3	33.6375	31.9875	32.3975	30.0375	31.7575	30.3175	32.6325	36	33.0425	33.5125	32.62	32.8825	33.315	31.46	31.0675	30.955	31.7625	33.0875	32.745	34.0625	33.655	31.615	31.265	33.7925	31.85	30.8575
hsa-let-7i-5p	-1.29056	-3.28237	1.97074	32.0065	-0.643873	0.525865	32.12	31.21	32.4475	31.42	35.3975	30.1375	32.7875	31.0075	30.8075	31.7575	31.1525	33.6425	31.0425	31.3225	31.12	30.8525	32.045	32.03	32.2775	32.845	32.4925	30.0975	32.905	32.7525	32.815	30.455	33.165	33.9525	34.15	29.9875
hsa-miR-106a-5p	-1.1591	-1.80742	1.34531	27.6705	-0.632992	0.532824	27.18	27.91	29.0975	27.57	28.1175	27.4175	28.2175	26.2175	27.5675	26.2975	26.4325	29.6825	27.5925	28.2825	27.75	27.9325	27.995	26.81	27.4275	26.895	27.0525	27.2475	28.185	28.1925	28.885	27.375	27.855	28.4425	28.14	26.3475
hsa-let-7b-5p	1.19416	-1.81933	2.59441	30.6418	0.603733	0.551779	29.5	31.22	30.6075	28.73	31.9675	30.3475	32.4375	29.5375	31.4175	31.3175	29.7825	31.8025	29.9625	30.2425	28.85	31.5325	32.295	31.18	31.9775	30.025	30.0225	29.9175	29.445	29.4725	30.005	31.255	30.605	32.0225	32.38	29.3975
hsa-let-7c-5p	1.21757	-1.81794	2.69503	34.1123	0.599257	0.55471	33.48	35.25	34.9575	33.73	35.1775	34.0975	34.9175	32.5075	34.9975	32.6475	33.4125	35.9525	33.3025	36	33.59	34.7225	36	33.49	34.6075	31.605	34.7925	33.5875	33.395	34.7425	34.265	33.705	32.135	35.1325	34.42	32.7475
hsa-miR-185-5p	-1.14472	-1.85464	1.41533	27.1452	-0.589471	0.561146	27.23	27.08	28.7675	26.87	27.1575	27.7275	27.6675	25.2975	26.8575	25.9775	26.1525	28.7525	27.1925	27.6025	27.03	27.8225	27.465	26.25	26.8075	26.065	26.7025	26.5375	27.505	27.5625	28.225	27.385	27.665	27.4525	27.44	26.1075
hsa-miR-652-3p	-1.2033	-2.40692	1.66231	32.3575	-0.55363	0.585038	33.42	31.68	33.6275	32.44	34.7275	31.3275	32.8775	30.4775	31.5975	30.1775	33.4325	34.7425	31.6425	32.8525	31.09	32.1225	32.605	31.8	31.6575	31.405	33.6725	32.1775	33.155	33.3625	32.795	30.845	32.525	33.9525	32.46	30.0775
hsa-miR-28-5p	1.17507	-1.76621	2.43878	35.0712	0.528544	0.602056	34.61	36	36	35.99	36	35.5175	36	34.1475	36	32.2375	34.5625	36	33.7225	36	32.89	36	36	36	36	32.285	36	35.6075	34.575	36	34.715	34.805	33.235	36	35.45	33.7875
hsa-miR-18b-5p	-1.15509	-1.92038	1.43932	32.7358	-0.523299	0.605644	32.23	32.49	34.3475	33.4	34.1275	32.7275	33.3175	30.8175	32.4975	30.8875	31.5625	34.2725	32.5625	32.8125	31.89	33.3225	32.605	31.92	32.7675	32.595	31.9125	32.2875	33.045	33.0425	33.745	32.455	35.215	32.5625	32.78	31.8775
hsa-miR-210-3p	-1.18777	-2.72669	1.93274	33.9665	-0.517229	0.609809	33.79	34.59	34.9675	33.06	34.2575	34.3275	34.3075	31.1675	34.7075	32.2375	33.7725	35.2725	34.6625	35.4125	33.83	36	33.905	32.24	34.6175	31.975	34.0925	33.6075	34.625	33.3725	33.895	33.395	33.685	33.8625	33.36	36
hsa-miR-125b-5p	1.1088	-1.45045	1.78324	33.1682	0.51272	0.612912	32.56	34.51	34.0075	34.29	33.5975	31.9575	31.8975	32.7675	33.8575	32.2875	32.5525	34.0025	33.3725	34.1725	34.01	32.6625	32.605	33.17	34.2175	32.305	31.0125	32.9075	33.935	34.9725	33.655	32.205	32.545	33.9225	33.91	31.1775
hsa-miR-451a	1.1274	-1.66782	2.11985	23.5632	0.482134	0.634151	23.26	24.39	26.2475	22.48	24.0775	23.0975	24.0875	21.5675	23.6675	22.9675	22.3325	24.8625	24.6325	23.6825	23.8	24.5425	24.155	22.8	23.8875	22.245	22.7225	23.4175	24.345	22.7325	24.405	23.605	22.805	24.3125	23.4	22.3675
hsa-miR-590-5p	-1.15249	-2.18751	1.64695	34.6392	-0.475869	0.638542	35.52	34.44	36	34.78	36	34.4775	35.5275	31.7475	34.3575	32.5775	33.8225	36	34.3925	35.1425	33.52	35.2825	36	33.97	34.6275	33.515	34.2725	34.1375	35.975	36	35.535	33.455	36	35.0325	34.3	32.7675
hsa-miR-20a-5p	1.09657	-1.68491	2.02606	28.0518	0.325601	0.747595	27.35	29.26	28.9375	27.49	29.4375	28.6875	29.2675	25.4975	28.4975	26.2075	27.1725	30.3325	28.0325	29.2125	26.96	29.5225	29.375	26.48	28.8475	25.685	27.9825	27.8975	28.215	28.3325	28.525	28.505	27.405	27.7625	27.77	26.9075
UniSp32	1.04319	-1.17403	1.27763	20.6678	0.285311	0.777895	20.69	20.8	20.7375	20.81	20.4175	20.4375	20.6675	20.7275	20.6475	20.8975	20.5425	20.7925	20.6825	20.6525	20.84	20.7425	20.715	20.75	20.6575	20.605	20.5025	20.6275	20.715	20.7825	20.955	20.725	20.595	20.8525	20.61	19.8575
hsa-miR-132-3p	1.07159	-1.79154	2.05722	34.7069	0.2636	0.794375	34.44	36	36	33.82	36	35.4475	35.8075	32.4075	33.8375	34.5675	33.7525	36	34.3225	34.8825	33.8	36	36	33.17	34.0675	33.555	35.3925	34.8375	33.685	36	35.665	35.105	34.995	33.6325	34.29	33.7275
UniSp33	1.03742	-1.08979	1.17288	20.6882	0.260598	0.796662	20.69	20.62	20.7275	20.82	20.4675	20.7475	20.8375	20.7675	20.6375	20.6975	20.6925	20.7625	20.7825	20.7225	20.82	20.8525	20.735	20.7	20.5475	20.535	20.5225	20.6675	20.815	20.7925	20.855	20.805	20.565	20.8725	20.37	20.2175
hsa-miR-128-3p	-1.07568	-2.13632	1.84628	35.17	-0.246509	0.807419	36	35.35	35.5375	35.6	36	33.2975	35.2675	34.4175	34.1775	35.7075	36	36	34.6225	36	34.01	34.1325	35.385	35.42	33.7675	36	36	35.7175	36	36	36	32.465	35.825	35.9025	36	32.4975
hsa-miR-107	-1.06955	-2.25557	1.97177	32.0832	-0.214638	0.831893	32.68	32.47	32.9475	31.47	33.1975	32.1175	33.2275	30.1075	31.9675	30.2375	31.4725	34.1925	31.6225	33.4625	30.62	32.7925	32.935	31.48	32.0975	30.005	32.8825	32.1775	32.595	33.3525	32.245	31.345	31.015	33.3025	31.97	30.5075
hsa-miR-7a-5p	-1.09126	-2.75474	2.31324	31.2655	-0.214532	0.831974	29.51	31.39	31.6975	30.71	33.6975	29.8875	30.9275	31.3175	31.2375	32.2975	29.0025	34.0025	30.1025	31.0925	29.9	30.0125	31.225	32.47	31.4475	32.105	30.3625	28.8975	30.775	31.9825	32.765	29.255	32.425	33.5325	34.05	29.8875
hsa-miR-382-5p	-1.0583	-1.87042	1.67001	35.3225	-0.212519	0.833526	36	36	35.5275	34.54	33.4975	36	36	35.6475	34.9175	36	36	36	34.6425	36	32.06	35.5925	36	36	33.8575	34.445	36	33.2275	36	36	34.755	35.715	36	36	35.25	36
hsa-let-7e-5p	-1.04229	-1.49233	1.3737	35.0025	-0.187914	0.85255	34.33	34.45	35.0075	36	36	34.0375	35.1775	36	34.7575	33.6575	34.4425	36	33.9125	35.4625	35.66	34.7925	36	36	35.4175	32.955	36	33.4675	34.565	36	36	34.055	36	36	34.46	33.4675
hsa-miR-101-3p	-1.0727	-3.03244	2.63532	33.3098	-0.181685	0.857381	32.47	33.25	33.5375	33.56	36	32.5275	32.8775	31.9475	33.2875	33.7675	32.5025	35.1325	33.3125	33.4025	31.72	33.3225	33.235	32.81	34.2975	32.095	32.2425	31.8475	34.075	33.7325	33.245	31.585	36	34.2625	36	31.2475
hsa-let-7d-5p	-1.0629	-2.41974	2.14184	33.4268	-0.179549	0.859039	32.36	33.82	33.3075	32.2	35.4375	33.4075	35.0975	32.2975	33.6875	31.6675	33.5925	35.5225	32.2425	34.4025	31.39	33.8425	34.965	34.07	33.7275	31.605	34.1225	32.7275	32.465	34.3925	33.485	33.495	33.095	34.9525	34	31.4275
hsa-miR-18a-5p	-1.04754	-1.9103	1.74086	32.5515	-0.179004	0.859462	31.48	33.31	34.8875	32.67	33.3175	31.9975	33.4575	31.0275	32.3275	31.2475	30.9425	34.0325	33.0425	33.2725	32.09	32.8925	32.335	32.02	32.4975	31.305	31.5225	31.1475	33.485	33.3125	32.795	32.265	33.875	33.2625	33.01	31.7175
hsa-miR-194-5p	-1.05867	-2.47695	2.21003	34.0339	-0.175274	0.862359	32.57	35.06	35.5975	33.06	35.3375	34.6175	34.7075	31.5775	34.4375	32.8275	33.0325	35.6125	34.6125	34.3525	33.84	34.2225	34.895	32.65	35.3575	32.035	32.7225	33.7875	34.005	34.3325	34.975	33.925	33.195	34.1925	33.48	36
hsa-miR-126-3p	-1.03598	-1.4879	1.38634	28.7602	-0.150862	0.881366	28.06	29.57	29.7175	29.29	28.9075	28.0775	29.1875	28.6575	28.7575	27.1675	27.3325	30.7925	27.8125	30.1325	27.7	28.5825	29.105	29.45	29.1975	27.405	28.3325	28.2275	29.265	29.4525	28.905	27.755	29.375	30.2325	28.94	27.4175
hsa-miR-144-3p	1.07196	-3.34622	3.84513	32.1159	0.142425	0.887953	30.88	31.27	34.1375	31.37	36	30.6175	31.6675	31.1075	31.8775	32.8175	30.5625	34.2125	32.4125	30.9425	31.49	31.6025	31.295	32.11	32.8175	33.545	30.4525	30.1475	32.655	32.0525	32.835	30.745	34.675	32.5525	36	28.6275
hsa-miR-126-5p	-1.03526	-1.76566	1.64742	32.9208	-0.126224	0.900624	31.63	32.94	34.5775	32.83	32.9475	32.2175	34.4275	32.7975	33.1775	31.6275	31.5025	34.0925	31.4425	33.7025	31.82	33.3925	33.175	33.59	34.0175	32.045	32.8425	32.4375	32.935	33.0025	32.915	32.545	33.815	35.0925	32.82	31.2675
hsa-miR-148a-3p	-1.04645	-2.57378	2.35037	34.0048	-0.125422	0.901252	33.33	34.12	35.5175	33.59	36	31.4275	36	32.3975	32.6375	33.9075	33.9225	33.7625	33.2125	36	33.38	34.1325	36	33.75	33.4175	34.055	33.0325	32.6575	35.215	34.8025	34.525	32.145	34.615	35.8325	34.92	31.8375
hsa-miR-139-5p	-1.03509	-1.38911	1.29653	35.3098	-0.11934	0.906016	34.77	36	35.4675	35.46	36	33.8875	36	36	36	33.5275	36	36	32.4025	36	33.45	35.9225	36	36	36	34.795	36	35.1775	35.545	36	35.635	34.335	36	36	36	32.9175
hsa-miR-192-5p	-1.0274	-1.8045	1.70953	31.4108	-0.117327	0.907594	29.97	31.17	33.8075	31.44	31.8575	31.1575	32.2475	29.1375	31.7375	30.0975	29.7225	32.0125	32.2425	32.5825	33.57	31.9225	32.585	30.94	31.2475	29.865	29.3325	31.4875	32.795	32.1025	33.155	30.905	31.045	31.5325	31.28	29.3775
hsa-miR-99a-5p	1.03365	-1.79595	1.91886	34.3501	0.116326	0.908378	34.17	33.85	34.9375	35.66	34.7275	33.1775	33.1075	33.9675	34.0175	36	32.6925	35.3225	34.5525	34.9425	35.11	33.7725	34.415	34.24	35.9475	32.755	33.0025	33.4875	36	34.8025	33.705	33.055	34.045	34.9825	36	34.0575
hsa-miR-363-3p	1.02811	-2.07809	2.19658	32.8845	0.0934905	0.926303	33.07	34.54	33.5375	31.14	34.8375	33.2675	33.8175	29.7275	33.1275	31.1475	32.8925	34.6325	33.3925	33.0125	32.18	34.4325	34.165	30.97	34.4075	30.425	32.8325	33.4375	33.665	32.7525	33.115	33.745	31.305	32.5025	33.23	31.2275
hsa-miR-425-3p	1.0258	-1.83874	1.93485	35.0062	0.0870146	0.931394	35.78	35.16	36	34.39	36	33.5075	36	35.0775	33.6575	34.1975	35.2625	35.1925	34.5025	36	34.31	34.6925	35.135	36	33.9175	36	34.9325	33.6875	34.815	36	36	33.255	35.685	36	36	33.0275
hsa-miR-30c-5p	1.03455	-2.94992	3.15727	33.1842	0.0870097	0.931398	32.52	35.04	35.4575	33.54	34.0975	32.8575	34.0175	31.2775	33.2975	30.2575	31.9525	35.3125	32.8025	34.8025	33.34	33.0725	34.085	33.2	32.8475	29.875	33.4425	31.7675	32.945	34.7425	33.715	31.915	33.105	33.4925	32.21	34.5375
hsa-miR-93-5p	-1.02172	-1.95769	1.87534	28.8648	-0.078119	0.938392	29	28.92	30.1475	28.23	30.0775	28.8575	30.3375	26.8075	28.6175	27.1975	28.2525	30.5725	29.0125	29.3725	27.93	29.7525	30.085	28.07	28.7175	27.485	28.6625	28.2675	28.975	29.1125	29.415	29.345	28.315	29.4825	29.53	27.3975
hsa-miR-151a-5p	-1.01185	-2.34735	2.29268	31.9768	-0.0328351	0.974082	30.61	34.39	32.1575	31.16	32.5775	31.4075	32.8275	31.4675	32.3875	30.0675	30.4425	35.9325	30.5125	33.3325	30.55	32.5625	33.825	32.84	31.9875	29.045	32.9425	31.9375	31.575	32.4025	31.205	31.325	31.115	34.2525	32.45	30.0175

## Sheet: Patch
Table S2. (B) Total detectable affected miRNAs by transdermal T administration
miRNA	Fold-Change (FC)	FC.low	FC.high	AveExpr	t	P.Value	T0_V1_II	T0_V4_ID	T0_V6_ID	T0_V7_II	T0_V12_II	T0_V14_DD	T0_V15_ID	T0_V17_DD	T0_V18_II	T0_V19_DD	T12_V1_II	T12_V4_ID	T12_V6_ID	T12_V7_II	T12_V12_II	T12_V14_DD	T12_V15_ID	T12_V17_DD	T12_V18_II	T12_V19_DD	T24_V1_II	T24_V4_ID	T24_V6_ID	T24_V7_II	T24_V12_II	T24_V14_DD	T24_V15_ID	T24_V17_DD	T24_V18_II	T24_V19_DD
hsa-miR-122-5p	2.30098	1.34192	3.94548	30.4485	3.9059	0.00081162	30.59	29.6075	30.68	33.43	34.2975	29.41	27.5925	30.2325	32.1525	31.655	30.0925	28.79	29.69	32.0525	32.6425	30.7725	28.4375	30.7775	31.3725	31.555	30.2925	28.935	28.255	30.97	31.22	28.9125	26.2675	30.225	31.1	31.4475
hsa-miR-338-3p	-3.07002	-7.58728	-1.24222	33.7794	-3.6092	0.00164435	36	32.6875	32.54	30.28	32.2775	33.56	33.4225	30.5625	34.4525	34.645	36	32.72	33.09	31.5525	33.3525	34.6125	33.6975	31.6375	33.6825	36	36	31.005	35.225	31.72	34.61	34.8725	35.1775	36	36	36
hsa-miR-423-5p	-2.1269	-3.57403	-1.26571	31.5895	-3.53222	0.00197292	31.71	31.3575	29.9	29.82	31.8575	30.68	30.7425	29.5725	31.6125	32.015	32.9925	31.4	30.32	30.9725	33.2925	32.9025	31.6075	30.3675	32.3125	32.095	31.5325	30.335	32.185	30.79	33.47	31.8925	31.4675	31.315	33.92	33.2475
hsa-miR-424-5p	-3.35951	-9.89423	-1.14069	32.6969	-3.43998	0.00245231	35.87	31.6275	31.56	29.13	32.1875	31.54	30.9025	29.0225	32.2325	33.305	36	30.87	32.97	30.7425	33.8325	34.1425	31.6175	30.2475	33.1725	35.075	35.2425	29.515	36	30.38	33.53	34.0925	31.6575	34.215	34.96	35.2675
hsa-miR-324-3p	-1.76265	-2.47801	-1.25381	32.7425	-3.41148	0.00262233	32.94	32.5175	31.72	31.24	33.8275	31.71	32.9525	30.3725	32.8325	32.675	34.3225	32.82	32.9	32.3625	33.3925	32.3825	32.3975	32.2475	33.2325	32.465	33.1225	32.505	33.195	32.34	33.85	32.5825	33.3775	32.525	33.91	33.5575
hsa-miR-150-5p	-3.96343	-15.4671	-1.01562	26.8538	-3.13306	0.00501877	27.96	25.7675	24.91	27.13	26.6475	25.92	26.7725	24.3825	25.6425	25.045	28.0725	25.38	25.79	26.9025	26.4325	28.5725	26.9775	25.8775	26.7525	24.635	25.4625	24.455	28.315	26.97	31.24	29.9725	29.5575	29.665	29.46	24.9475
hsa-miR-582-5p	-1.97349	-3.76126	-1.03547	34.7601	-3.06793	0.00583173	36	33.2975	34.69	30.7	35.4675	36	36	32.5025	34.2825	33.855	36	32.96	34.74	32.0425	35.2025	36	36	33.6175	34.8425	36	36	32.365	36	32.46	36	36	36	36	36	35.7775
hsa-miR-342-3p	-2.98918	-9.08087	1.0163	28.8608	-3.06756	0.00583672	29.89	27.5775	27.01	29.04	28.2975	28.59	28.5025	27.3325	27.7825	27.155	29.5525	28.09	27.69	28.7725	28.7225	31.0025	29.2175	28.6175	29.1125	26.895	27.2425	26.725	29.845	29.07	31.95	31.6025	30.9875	31.275	30.98	27.2975
hsa-miR-425-5p	-1.65261	-2.62514	-1.04038	30.5152	-3.04662	0.00612426	31.39	30.4275	29.85	28.23	30.7775	30.05	30.2425	28.4225	30.7325	30.575	31.4925	30.62	30.17	29.3625	31.5125	31.0125	30.5575	29.3475	31.4425	31.295	31.0125	29.345	31.025	29.34	32.3	30.5125	30.5275	30.395	32.2	31.2875
hsa-let-7c-5p	-1.99723	-3.92358	-1.01665	34.6783	-2.98427	0.0070639	35.29	34.4175	33.35	33.97	35.3875	34.44	34.0925	33.0925	33.7225	33.375	36	34.27	33.7	34.4425	36	36	34.3775	34.0375	34.4025	34.865	34.3225	33.365	36	34.21	36	36	34.4275	35.275	35.74	35.7775
hsa-miR-29a-3p	-2.95416	-9.75232	1.11748	30.9948	-2.85761	0.00941707	31.89	30.7775	29.36	29.82	30.8575	30.18	29.8425	28.5425	30.1725	30.165	31.9525	30.36	30.59	30.7225	31.4325	32.8925	30.6375	29.8975	32.1225	30.395	29.7225	28.835	32.295	30.3	34.28	33.4825	30.8075	33.695	33.17	30.6475
hsa-let-7g-5p	-2.10053	-4.55563	1.03251	28.9278	-2.84521	0.00968422	29.69	28.5675	27.36	28.26	29.3175	28.45	28.5525	26.8725	28.4225	28.125	30.2925	28	27.98	28.6625	29.8925	30.3825	28.6075	28.0575	29.5825	28.435	28.0525	27.255	29.965	28.58	31.35	30.4525	29.8675	29.635	30.5	28.6675
hsa-miR-365a-3p	-2.2019	-4.34197	-1.11663	34.4382	-2.76772	0.0115239	35.28	32.5275	35.47	31.54	34.7375	34.64	32.6725	31.5325	34.0725	34.705	36	33.6	34.05	33.0425	35.3125	36	35.4775	33.7375	34.1825	36	36	33.345	35.065	32.28	36	36	32.3275	36	36	35.5475
hsa-miR-450a-5p	-1.81598	-2.91186	-1.13254	35.2814	-2.76752	0.0115291	36	33.7275	34.6	32.2	36	35.88	36	33.6225	34.5825	34.855	36	36	36	33.3825	36	36	36	33.5175	36	36	36	33.725	36	34.35	36	36	36	36	36	36
hsa-miR-423-3p	-2.32906	-6.12042	1.12828	31.5245	-2.76618	0.0115636	33.17	31.4175	29.99	28.98	31.4075	30.93	31.3525	29.4525	31.2425	30.905	32.5625	30.54	30.77	29.6125	32.3725	33.3325	32.4675	31.1075	31.4325	31.645	30.9825	30.395	31.875	29.86	33.67	34.3925	31.3975	33.565	33.35	31.5575
hsa-miR-15a-5p	-1.93959	-3.49807	-1.07545	28.2228	-2.73133	0.0124982	29.45	27.8875	27.06	25.94	28.3275	27.04	27.3425	26.0825	29.0325	28.555	30.1325	27.63	26.79	27.3425	30.0425	28.8525	27.7075	26.8275	29.1825	29.185	28.6425	26.975	30.295	26.93	29.54	28.4425	28.1375	27.805	30.16	29.3475
hsa-miR-186-5p	-2.14429	-4.88509	1.06244	34.5307	-2.62526	0.0158036	36	34.5575	33.49	32.68	34.6275	33.58	36	32.6725	33.7925	33.475	36	33.62	33.37	34.2125	34.5325	36	34.5475	33.1375	35.0225	32.725	36	32.435	36	34.57	35.67	36	35.2775	36	35.61	34.3175
hsa-miR-223-3p	-2.54162	-7.41831	1.14837	24.0602	-2.62102	0.0159513	26.92	23.3375	23.92	20.52	23.7475	23.67	25.2425	20.9225	22.5525	22.625	27.0225	23.31	24.73	22.2725	24.1025	25.4325	25.4075	22.2575	22.8725	24.025	25.3925	21.695	24.995	22.07	26.98	26.3125	24.9275	25.945	25.47	23.1275
hsa-miR-128-3p	-1.98653	-3.69851	-1.067	34.6512	-2.51584	0.0200657	35.61	34.6775	34.04	32.32	35.1275	33.87	34.0325	32.4825	33.5625	34.515	36	36	33.64	34.6325	35.4125	34.6025	33.9375	33.2775	35.8525	35.805	34.2425	33.735	36	33.46	36	36	35.0975	34.995	34.61	36
hsa-miR-146b-5p	-2.84563	-10.3562	1.27891	33.4548	-2.45362	0.022947	35.35	33.3575	31.31	34.37	32.9475	32.57	33.0025	31.1025	31.9725	32.065	35.6325	31.66	31.91	34.1025	32.6825	35.6125	33.5175	32.3875	33.4125	31.545	32.6825	31.345	35.565	33.7	36	35.6125	35.1075	35.835	34.91	32.3775
hsa-miR-148b-3p	-1.82102	-3.59023	1.08266	32.0538	-2.42068	0.0246238	32.95	32.1375	30.84	29.75	31.9075	31.13	31.3225	30.4225	32.7325	32.225	33.6025	31.29	30.95	30.6025	33.5825	33.1425	31.6175	30.9775	33.1425	33.225	31.8625	30.265	32.955	30.76	33.71	32.1225	31.8275	32.765	34.43	33.3675
hsa-miR-142-5p	-2.44655	-7.51235	1.25507	32.0955	-2.41909	0.0247077	33.51	31.2175	30.85	28.7	31.9575	31.03	32.5025	29.7125	32.2125	32.305	33.9125	30.95	31.61	30.4125	32.9025	33.2025	33.0475	30.7375	32.9025	32.285	31.3725	29.625	32.495	30.17	34.03	33.2625	33.1375	35.655	34.6	32.5575
hsa-miR-29c-3p	-2.4687	-8.13578	1.33495	31.2098	-2.37923	0.0268961	33.19	31.2675	29.34	29.98	30.8375	30	29.9125	28.8525	30.5025	31.265	33.2425	30.31	30.52	31.2225	31.5225	32.2825	30.4475	29.7375	32.1225	31.555	30.5425	28.775	33.965	30.64	33.36	32.3925	31.0875	32.475	33.18	31.7675
hsa-miR-29b-3p	-2.31458	-6.9936	1.30544	32.4582	-2.36207	0.0278923	33.75	32.1275	30.29	30.93	32.1675	31.15	31.5925	30.1925	32.9725	32.675	33.7825	32.03	31.57	31.6125	33.0625	34.0625	32.2875	31.6275	33.5325	32.375	31.4625	30.085	34.495	31.22	34.28	33.7225	33.1675	34.095	34.83	32.5975
hsa-miR-106b-5p	-1.57871	-2.656	1.06566	30.3535	-2.3245	0.0301935	31.39	30.5875	29.28	28.39	30.9275	29.51	30.0525	28.5925	30.9425	30.315	32.1425	29.79	29.38	29.6725	31.7625	30.9025	29.8575	29.3475	30.8125	30.375	31.1425	28.915	30.985	29.27	31.72	31.0825	30.4875	30.265	32.2	30.5075
hsa-miR-145-5p	-1.87482	-3.6691	1.04386	31.8605	-2.30585	0.0313995	33.45	31.7575	32.14	28.83	31.7975	31.47	31.5625	29.0925	30.7925	31.095	34.8425	30.9	31.83	31.0725	32.8625	33.0125	33.5375	30.4275	31.1625	33.125	32.9325	30.385	33.585	31.1	33.65	32.4825	30.8375	31.835	32.12	32.1275
hsa-let-7i-5p	-1.47811	-2.20843	1.01082	30.9422	-2.28335	0.0329132	31.46	30.6475	29.76	29.65	31.4975	30.28	30.9125	29.3225	31.1725	30.745	32.3625	30.3	29.76	30.7925	31.9125	31.6525	31.0575	30.1775	32.4625	31.255	30.7625	29.775	30.975	30.09	32.94	31.1525	31.5075	30.465	32.44	30.9775
hsa-miR-140-5p	-2.11074	-5.11183	1.14738	32.9342	-2.2623	0.03439	34.57	32.1775	31.31	29.86	32.6575	32.08	33.1625	30.3925	32.6325	32.505	36	32.42	33.08	31.6125	34.6125	33.8425	36	31.5175	32.1725	33.295	32.5925	31.085	33.405	31.3	36	33.6325	33.2075	34.095	33.48	33.3275
hsa-miR-331-3p	-1.82292	-4.06763	1.22407	34.2086	-2.22914	0.0368396	34.9	33.8775	33.12	32.46	33.3375	32.68	33.5425	32.3225	34.4525	34.275	35.8725	34.54	34.66	32.9625	36	35.1425	33.9375	33.5575	35.4325	35.555	34.3325	32.395	34.075	32.78	36	34.7725	33.1775	36	36	34.0975
hsa-miR-15b-5p	-2.23574	-6.50948	1.30228	32.2731	-2.1961	0.0394387	35.51	32.3275	30.96	29.7	31.7675	30.77	31.7425	29.3025	31.8825	31.925	36	30.64	30.91	31.5225	33.3825	33.3825	32.3975	30.5675	32.6025	33.405	34.4825	29.155	35.825	31.32	33.23	33.1525	32.0975	31.825	32.88	33.5275
hsa-miR-148a-3p	-2.55045	-8.44387	1.2981	32.3402	-2.18191	0.0406045	36	31.7875	31.4	29.39	31.9475	30.98	30.4325	29.2225	31.3625	32.495	34.4425	30.99	31.48	31.3925	34.9125	35.3225	31.7075	30.3275	32.3525	33.735	32.8025	29.835	34.505	30.49	33.66	33.4525	31.4175	34.385	34	33.9775
hsa-miR-139-5p	1.6358	-1.23111	3.29426	34.8294	2.17982	0.0407792	36	36	35.44	34.46	35.0875	35.89	36	35.2825	33.9425	33.465	35.5625	33.59	35.36	34.0025	36	36	35.5075	35.7575	33.5825	33.485	34.1025	32.415	34.275	34.22	36	36	34.5075	36	32.87	34.0775
hsa-miR-652-3p	-1.74201	-3.56512	1.17483	32.2075	-2.17783	0.0409461	32.06	32.7275	31.5	30.48	31.6475	31.4	32.2825	30.3325	32.3125	32.295	33.2525	31.67	31.8	31.5325	32.4225	33.3325	32.8975	31.0175	32.5925	33.625	32.5125	30.735	32.015	30.98	34.94	32.6025	32.2775	32.985	33.33	32.6675
hsa-miR-93-5p	-1.45372	-2.39201	1.13188	28.3218	-2.08617	0.0493269	29.16	28.6575	27.55	26.11	28.8675	27.57	28.3325	26.6025	28.8525	28.255	29.4125	28.27	27.44	27.2825	29.5025	28.9025	28.3275	27.6775	29.2325	28.295	28.3525	27.475	27.735	27.16	30.75	28.3325	28.7975	28.305	30.1	28.3475
hsa-miR-874-3p	-1.90132	-4.69354	1.29835	34.476	-2.0591	0.0520818	35.37	33.6175	32.63	33.83	33.9675	33.8	34.7525	33.1225	33.7425	34.695	36	33.55	33.93	33.6525	34.7325	36	33.6675	33.3075	36	35.115	32.7525	33.575	36	34.23	36	36	33.8275	35.375	36	35.0375
hsa-let-7f-5p	-1.90033	-5.20631	1.44169	33.5719	-2.0301	0.055186	36	34.2075	32.19	32.93	33.4575	32.53	32.7625	31.0525	32.6825	32.805	36	32.6	33.01	32.8525	34.6625	34.8125	33.1675	32.5275	33.3625	33.665	34.2425	31.675	36	32.98	35.12	35.4225	33.1975	34.045	33.58	33.6175
hsa-miR-30e-5p	-1.66989	-3.46972	1.24429	29.5738	-2.02947	0.0552544	31.43	29.7475	28.52	27.65	29.8275	28.83	29.2125	27.3125	29.3625	29.575	32.0325	29.07	28.89	28.7925	30.1525	30.7025	29.5275	28.4475	29.6725	29.595	30.0725	27.705	30.925	28.6	31.53	30.3425	29.3775	29.615	30.62	30.0775
hsa-miR-335-5p	-1.55536	-2.93926	1.215	35.0081	-2.01648	0.0566997	36	33.7075	34.48	32.91	35.1175	33.91	34.9225	33.4525	35.7525	35.395	36	33.78	36	33.7325	34.8125	36	35.8975	34.7375	36	35.615	36	32.005	36	34.01	36	36	35.3675	36	36	34.6375
hsa-miR-99a-5p	-1.63524	-2.56806	-1.04125	34.3668	-2.01578	0.056778	31.82	33.5775	33.8	33.98	34.5675	33.44	33.0825	34.9125	36	34.175	34.9425	33.5	34.19	33.8525	34.5725	34.9325	34.2475	33.7775	35.1825	36	33.5125	34.565	35.265	34.71	34.54	34.9425	32.9475	36	34.78	35.1875
hsa-miR-143-3p	-2.32261	-7.92559	1.46919	32.3861	-2.00386	0.0581353	35.69	31.5175	31.56	28.06	31.3775	31.31	32.5725	28.8025	31.8125	33.035	36	31.83	32.86	30.0825	32.0725	34.2425	32.5975	29.8375	33.1025	35.325	32.7525	29.775	33.405	29.32	33.91	33.4525	32.5075	33.775	36	32.9975
hsa-miR-26b-5p	-1.62873	-3.23705	1.22025	32.4755	-1.94996	0.0646377	34.44	32.2075	31.94	30.66	32.6575	32.51	32.3525	30.6725	32.0325	31.015	35.1925	31.76	31.71	32.0325	33.8225	34.7425	31.8875	31.0375	32.7125	31.355	32.6725	30.975	33.735	32.04	33.81	34.8925	32.1475	31.785	34.03	31.4375
hsa-miR-18b-5p	-1.5165	-2.74155	1.19209	32.1502	-1.94245	0.0655936	32.51	32.2275	30.93	30.42	32.8375	31.38	32.0225	30.8725	32.3825	32.395	33.3925	32.08	30.8	31.0825	34.1125	32.5525	32.6075	31.8175	32.5325	31.565	32.1425	30.995	31.225	31.65	36	32.2525	31.7075	32.035	33.34	32.6375
hsa-miR-23a-3p	-1.59964	-3.36853	1.31642	27.5612	-1.91273	0.0694978	29.11	27.3575	27.57	25.03	27.4575	27.16	28.2225	25.3025	26.9525	26.735	29.5525	27.04	28.37	26.3225	28.0425	28.8625	28.4575	26.6275	27.2525	27.735	27.9225	25.765	28.035	26.23	29.26	28.5525	27.3875	28.575	28.35	27.5975
hsa-miR-23b-3p	-1.59853	-3.38813	1.32592	29.7708	-1.90794	0.0701456	31.91	29.5275	29.69	27.42	29.6575	29.35	30.3025	27.3825	29.1425	29.155	32.3325	28.96	30.39	28.3825	30.1125	31.1225	30.4075	28.7675	29.0925	29.715	30.5425	27.805	31.055	28.65	31.03	31.1725	29.3775	30.365	30.3	30.0075
hsa-miR-361-5p	-1.65147	-3.46635	1.27096	31.0862	-1.90281	0.0708461	32.42	30.7475	30.31	29.19	31.3875	30.73	31.0025	29.0025	30.3025	30.155	33.6325	30.54	32.24	30.1925	31.6225	32.5225	31.8175	30.3075	31.1725	30.805	30.4925	29.385	31.275	30.15	32.78	32.3025	30.9875	32.215	31.86	31.0375
hsa-miR-28-5p	-1.75018	-3.92405	1.28107	34.8798	-1.89791	0.0715204	34.16	35.7775	34.35	34.34	34.0575	33.5	34.3425	33.6325	33.6525	34.985	35.6025	36	35.97	34.4925	34.5725	35.9525	36	35.9275	33.2225	34.985	34.1725	33.495	36	33.41	36	36	34.9875	36	36	34.8075
hsa-miR-32-5p	-1.70379	-3.65802	1.26012	33.2818	-1.87474	0.0747857	34.31	32.7875	31.37	31.58	34.6075	32.42	32.5225	31.5125	33.8025	32.895	36	32.29	32.29	32.9025	34.5125	34.0325	33.5375	32.0575	34.1925	33.335	32.5725	31.055	33.855	31.91	34.54	33.5825	34.5375	33.715	35.56	34.1675
hsa-miR-374a-5p	-1.45347	-2.64136	1.25031	35.2917	-1.83644	0.0804709	36	36	34.49	34.44	35.7875	34.83	35.5725	33.3325	34.9025	34.345	36	35.47	36	34.5825	36	36	35.8575	35.1175	34.5825	34.345	36	34.035	36	34.86	36	36	35.8975	35.965	36	34.3375
hsa-let-7d-3p	-1.42183	-2.37784	1.17622	31.2798	-1.81642	0.083588	32.35	30.7675	31	29.52	31.4975	30.84	31.2625	29.6625	30.3925	30.625	32.9125	31.28	31.86	30.0725	31.8825	33.2225	32.2175	30.9075	31.4525	31.675	31.2525	30.285	30.785	30.29	32.85	32.1925	30.5675	31.575	31.54	31.6575
hsa-miR-103a-3p	-1.50499	-2.81377	1.24229	29.8482	-1.8072	0.08506	30.4	30.4875	28.83	28.51	30.3075	28.86	29.6825	28.0225	30.7725	29.315	31.4725	29.62	29.06	28.6425	31.4625	30.5125	29.5875	29.0375	29.9325	29.845	29.9125	28.825	29.905	28.59	32.13	30.1925	29.6175	30.865	31.2	29.8475
hsa-miR-363-3p	-1.39354	-2.09474	1.07868	32.0472	-1.80277	0.0857743	31.5	32.7575	30.59	30.75	32.4775	31.1	31.3525	30.7325	33.7625	32.615	32.1925	31.59	30.65	31.9825	33.5425	32.8125	31.3975	31.2675	33.7625	32.155	30.9825	31.305	31.405	31.51	33.63	31.8525	32.2075	31.865	34.49	33.1775
hsa-miR-7a-5p	-1.60854	-3.30286	1.27652	31.0045	-1.80124	0.0860225	32.04	31.0075	30.03	30.42	31.4075	30.14	30.8325	29.1925	30.7025	29.535	34.0025	30.29	30.4	30.2725	32.5425	31.8225	31.2075	30.2975	30.9825	30.845	31.0125	29.255	32.325	30.28	32.66	32.2425	30.6075	31.735	31.39	30.6575
hsa-miR-21-5p	-1.55159	-3.31754	1.37804	27.1788	-1.77222	0.0908463	28.11	27.1775	26.4	26.12	27.1375	26.55	26.7825	25.5525	26.6525	26.675	28.2925	26.79	27.21	27.1225	27.8225	28.3325	27.2775	26.8975	27.3125	27.655	25.9325	25.385	28.525	26.63	28.82	27.8825	26.8675	27.765	28.09	27.5975
hsa-miR-140-3p	-1.50499	-2.89631	1.27873	28.9992	-1.76441	0.0921839	30.04	29.3275	28.6	27.52	29.2475	28.37	29.3525	27.2525	28.4525	28.365	30.3325	28.78	28.84	28.7325	29.4725	30.0725	29.3075	28.5375	28.8625	28.085	28.5225	27.715	30.045	28.52	31.21	29.8725	29.6675	28.485	30.29	28.0975
hsa-miR-660-5p	-1.39547	-2.39356	1.22915	31.9645	-1.73233	0.097858	32.46	32.6875	31.21	29.92	32.5275	30.89	30.9225	30.2225	32.5625	32.625	33.0825	32.69	31.52	31.2325	33.3325	32.4825	31.4775	30.9275	33.1925	32.135	31.8125	30.745	32.125	31.03	33.84	32.2025	31.5475	31.415	33.74	32.3775
hsa-miR-30c-5p	-1.52282	-3.12794	1.34884	32.3448	-1.72207	0.0997342	34.69	32.4475	31.98	30.37	33.1375	31.8	32.6025	30.8325	31.7325	31.015	33.5925	32.09	32.69	31.5925	33.5625	33.0325	31.8875	31.9075	31.3725	31.335	32.7125	30.725	34.415	31.25	34.1	33.3025	32.7375	32.525	33.39	31.5175
hsa-miR-30e-3p	-1.37721	-2.35005	1.23901	35.2407	-1.70668	0.102607	36	35.5575	34.99	33.13	35.6375	36	35.7625	33.6225	34.6025	34.425	35.6225	34.51	36	34.8625	35.9725	36	35.5575	34.9175	34.9825	34.725	36	33.865	35.975	34.29	36	36	35.6075	36	35.81	34.7975
hsa-miR-222-3p	-1.47913	-2.92505	1.33696	29.7032	-1.64104	0.115661	30.64	29.4575	29.29	28.34	30.0075	29.38	30.0925	27.8425	29.3325	28.635	31.1825	28.98	29.95	29.4125	30.5325	31.2725	30.4475	29.0175	29.5525	29.065	28.6525	28.205	30.515	28.67	32.07	30.8125	30.0275	30.055	30.65	29.0075
hsa-miR-376c-3p	1.50212	-1.38374	3.12221	34.8669	1.62636	0.118766	36	36	36	34.26	35.8675	34.02	36	33.6725	33.3625	35.345	35.9525	36	35.18	34.0625	36	34.7625	36	34.7375	32.8025	35.325	33.7225	34.685	32.185	35.24	35.86	34.3425	36	33.715	32.97	35.9375
hsa-miR-18a-5p	-1.35543	-2.21744	1.20697	31.7825	-1.58414	0.128085	33.03	31.9675	30.58	29.86	32.4475	31.41	31.4725	31.0425	32.5925	31.285	33.7125	31.34	30.59	30.8425	32.5025	32.3225	31.2675	31.4275	32.2225	31.485	32.1425	30.745	31.185	31.19	34.5	31.8025	32.5075	31.905	32.41	31.6875
hsa-miR-19a-3p	-1.37435	-2.40737	1.27452	27.5972	-1.55784	0.134195	28.94	27.9475	26.76	25.76	28.4575	26.98	27.4725	26.2525	27.5925	26.965	29.1325	27.39	27.2	26.9625	28.1325	28.6425	27.7875	27.0775	27.6525	27.095	27.4525	26.255	28.015	26.85	29.28	28.1825	28.1175	27.605	28.75	27.2075
hsa-miR-181a-5p	-1.51021	-2.82582	1.239	32.8938	-1.55004	0.13605	32.71	33.4875	31.51	31.81	33.3875	34.28	32.9425	30.5625	32.3725	31.525	34.0025	31.88	32.61	32.3025	35.7225	34.1225	33.9275	32.1475	32.4825	32.495	32.2325	32.295	33.595	32.67	33.79	35.9225	31.8175	33.005	33.36	31.8475
hsa-miR-19b-3p	-1.43073	-2.76457	1.35056	26.2595	-1.54026	0.13841	27.65	26.6075	25.48	24.37	27.2675	25.5	26.1025	24.7425	26.2825	25.945	27.6325	25.93	25.8	25.5325	26.7725	26.9925	26.3575	25.8175	26.3825	25.505	25.8425	24.885	27.185	25.58	28.54	26.6625	26.7075	26.525	27.46	25.7275
hsa-miR-142-3p	-1.5842	-4.08249	1.6267	30.1035	-1.53263	0.140273	32.33	30.5775	29.39	28.74	30.4575	29.22	29.5225	28.2925	30.3625	28.995	32.3425	29.39	30.27	29.0225	30.8325	30.3725	29.5775	29.0175	29.8025	30.065	30.2825	28.065	31.135	29.09	31.02	31.6825	29.4975	31.945	30.95	30.8575
hsa-miR-20a-5p	-1.28677	-1.97369	1.19201	27.1222	-1.50485	0.147236	28.05	27.4875	26.26	25.66	27.7875	26.54	27.0325	25.7425	27.3925	26.845	28.2525	26.82	26.33	26.6425	28.3125	27.9825	26.9775	26.7275	27.5225	26.865	27.0325	26.305	26.915	26.56	29.26	27.2125	27.3875	26.625	28.3	26.8375
hsa-miR-106a-5p	-1.28409	-1.98704	1.20507	28.0945	-1.44681	0.162693	29.02	28.6275	27.33	26.58	28.6975	27.35	27.9725	26.9125	28.4925	27.665	29.5525	27.81	27.02	27.5125	29.1525	28.8925	27.9175	27.6875	28.6925	27.695	28.1225	27.305	27.445	27.54	30.13	28.1925	28.2175	27.895	29.45	27.9575
hsa-miR-210-3p	-1.39161	-2.13439	1.10215	33.5175	-1.43528	0.165914	32.99	33.9075	32.46	32.53	33.2375	32.57	33.3425	32.3825	33.6825	33.635	35.5925	32.85	32.27	34.2225	34.2325	35.2825	33.9575	33.4175	34.1825	33.275	32.6925	32.605	32.415	33.91	34.09	33.8125	33.5175	33.815	34.49	34.1575
hsa-miR-378a-3p	-1.46688	-3.07182	1.4276	31.5032	-1.42781	0.168028	32.23	32.2275	30.26	30.26	31.7875	30.8	31.1025	29.6125	31.2225	31.045	33.6625	31.24	31.33	31.1425	32.1725	33.4425	31.8675	31.0475	31.5425	31.025	30.7225	30.195	31.925	31.41	33.25	32.3525	30.8875	32.215	32.29	30.8275
hsa-miR-200c-3p	-1.3449	-2.23731	1.23693	35.4954	-1.42573	0.168622	34.79	36	35.3	36	36	34.32	36	36	34.2925	34.365	36	34.42	34.95	36	35.0625	36	36	35.0875	34.9325	36	35.5125	34.345	36	36	36	36	35.7875	36	36	35.6975
hsa-miR-24-3p	-1.42776	-3.0529	1.49763	27.7908	-1.39042	0.178943	28.88	27.7875	28.2	25.53	27.9975	27.36	28.3225	25.6225	27.0725	27.165	29.6825	27.43	28.77	26.5725	28.4325	28.8825	28.7375	26.8875	27.3325	27.985	27.6025	26.155	27.595	26.5	29.66	28.8325	27.7375	28.795	28.73	27.4675
hsa-miR-92a-3p	-1.28054	-1.96226	1.19666	26.9562	-1.35362	0.190228	27.52	27.3275	26.08	25.73	27.6275	26.24	26.8625	25.8425	27.1225	26.745	28.2125	26.49	25.92	26.6425	28.1225	27.9425	27.0175	26.4675	27.3425	26.765	26.4725	26.265	27.385	26.52	28.81	27.2025	27.2375	25.885	28.08	26.8075
hsa-miR-590-5p	-1.61077	-4.6406	1.78858	32.0788	-1.32242	0.200232	33.47	33.4775	31.51	29.87	32.9275	31.67	32.2325	30.2225	31.1525	30.985	33.5725	32.04	31.28	31.5125	32.0825	33.4925	32.8175	31.2475	31.9925	30.415	31.1725	29.875	32.215	30.7	35.93	34.1525	33.3475	32.185	33.59	31.2275
hsa-miR-191-5p	-1.38008	-2.76322	1.4508	30.2215	-1.31205	0.203646	31.29	30.2575	30.45	27.94	30.5475	29.79	31.9325	28.7625	29.3925	28.955	31.5525	29.67	30.35	28.9925	30.4825	31.5625	31.9875	30.1475	29.4725	29.145	29.9425	28.555	30.235	29.01	32.9	30.6225	31.8075	31.255	30.59	29.0475
hsa-let-7d-5p	-1.40518	-2.84913	1.44295	33.5858	-1.30443	0.206181	35.13	33.8175	32.42	32.36	33.8875	33.89	33.4225	32.0025	33.6225	31.965	35.2025	33.5	32.48	33.0425	35.7125	34.2025	34.0275	33.1475	32.9025	33.415	32.5925	32.505	33.395	32.95	34.48	34.6925	34.1675	34.565	34.97	33.1075
UniSp6	1.10976	1.03334	1.19183	19.5395	1.29717	0.208625	19.23	19.4175	19.6	19.56	19.6975	19.48	19.7725	19.7025	19.8425	19.755	19.2125	19.5	19.5	19.5525	19.6825	19.4425	19.7475	19.6175	19.7325	19.585	19.1525	19.425	19.085	19.5	19.58	19.3425	19.5975	19.645	19.69	19.5375
hsa-miR-30a-5p	1.27832	-1.24431	2.03334	35.3862	1.27728	0.215425	36	34.5575	36	35.29	36	34.7	36	36	35.4925	35.295	36	34.91	35.57	36	34.2825	35.7225	34.6275	36	36	35.345	36	34.645	34.995	35.35	36	35.4525	33.5475	34.965	36	34.8375
hsa-miR-26a-5p	-1.41299	-3.26867	1.63717	30.9608	-1.24055	0.228436	33.35	30.8675	30.38	29.61	31.2775	30.48	31.7525	29.3825	30.2825	30.265	33.3125	29.55	30.76	30.4125	30.9425	32.4825	30.7675	30.1575	30.1425	30.015	31.2325	29.125	31.695	30.49	33.61	33.4425	30.7475	31.005	30.85	30.4375
hsa-miR-320a	-1.28498	-2.12441	1.2866	29.0368	-1.23699	0.229727	29.89	29.2175	28.2	27.95	29.6775	28.29	29.3425	27.7825	28.6925	28.295	30.7125	28.55	28.31	28.7825	30.1225	30.4625	29.4075	28.7675	29.2725	28.425	28.6025	28.015	29.675	28.46	30.72	29.4025	29.1175	28.505	30.15	28.3075
hsa-miR-18a-3p	-1.21947	-1.72389	1.15923	35.4385	-1.2097	0.239818	36	36	33.89	34.43	36	35.3	36	34.1025	36	34.815	36	34.97	34.25	35.7625	36	36	35.9275	34.3075	36	36	35.6025	35.415	34.555	34.68	36	36	36	36	36	35.1475
hsa-miR-22-3p	-1.3377	-2.58775	1.44613	32.8455	-1.20846	0.240284	33.26	33.8375	32	30.66	32.9775	32.01	31.6625	31.2925	33.5825	33.385	34.2025	32.92	31.92	31.9425	34.7425	33.7025	31.8875	32.0775	34.5725	33.865	31.8225	32.115	32.625	31.01	34.47	32.7425	31.5675	34.125	34.71	33.6775
hsa-let-7b-5p	-1.33122	-2.33412	1.31711	29.3608	-1.20541	0.241435	31.3	29.7775	28.29	28.1	29.9775	28.56	28.9425	27.7125	29.7525	29.055	31.3825	28.62	27.84	28.8525	30.7525	30.5625	28.9175	28.5575	29.5225	28.755	30.5125	28.405	31.255	28.88	30.46	29.3325	29.2575	28.205	30.16	29.1275
hsa-miR-425-3p	-1.54596	-4.79109	2.00466	34.1339	-1.1765	0.252539	36	34.0375	34.26	31.09	34.3075	33.63	36	31.7625	32.5425	32.455	35.6325	33.15	34.37	33.4325	35.1825	36	36	33.8975	33.1725	34.725	34.4625	31.775	35.985	33.47	34.44	33.9025	33.1975	36	34.92	34.2175
hsa-miR-197-3p	-1.42578	-3.35265	1.64924	32.4695	-1.1714	0.254539	34.89	31.7775	32.56	29.28	32.3175	31.88	34.6725	30.9025	31.2825	31.195	33.8325	32.05	32.3	30.9525	32.7925	34.9425	34.4275	31.5175	31.8625	32.775	32.4525	31.395	32.395	30.79	33.54	33.3725	32.8875	33.895	33.5	31.6475
hsa-miR-194-5p	-1.39499	-2.82973	1.45414	33.1863	-1.16685	0.256333	34.46	33.3975	32.42	32.73	33.9675	32.22	31.9325	31.5525	33.6325	32.365	36	32.08	32.28	33.9125	35.0425	34.0325	32.3875	32.1275	32.9925	32.575	33.4125	32.085	36	33.34	34.09	34.1825	31.7775	32.335	33.57	32.6875
hsa-miR-27a-3p	-1.41103	-3.58221	1.79919	31.0315	-1.15268	0.261977	33.35	31.3275	30.85	28.99	30.5675	30.43	31.5325	28.7925	30.3025	30.275	33.9925	30.44	32.34	30.1925	31.1625	31.9925	31.1975	29.9375	30.6425	31.245	31.3525	28.615	31.415	30.35	31.59	33.3425	30.7275	31.815	31.36	30.8175
hsa-miR-133b	1.3734	-1.70793	3.22153	35.3952	1.15018	0.262981	36	34.3575	36	36	36	35.01	35.8925	34.4625	36	34.535	36	34.71	35.21	36	36	36	36	36	36	36	34.6725	33.425	33.425	36	36	36	32.1575	36	36	36
hsa-miR-125a-5p	-1.39644	-3.25549	1.66945	33.0758	-1.14833	0.263726	35.5	32.6575	33.32	31.97	32.2775	32.4	34.2625	30.9225	32.9725	31.765	33.7025	32.58	35.14	32.0425	32.7725	34.2125	34.4275	31.9975	32.0925	32.395	32.4025	31.375	33.885	32.51	33.21	34.3425	33.7575	33.575	34.35	33.4575
hsa-miR-484	-1.29751	-2.1757	1.29233	31.6108	-1.13481	0.269225	32.8	31.4175	30.97	29.93	32.0675	31.03	31.3725	30.1925	32.5825	31.645	31.7725	30.97	30.55	30.2225	32.4125	33.5825	31.7275	31.4575	31.5225	32.335	31.4425	30.555	30.485	30.67	34.32	31.9325	31.8575	31.225	33.31	31.9675
hsa-miR-146a-5p	-1.39837	-3.49753	1.78861	31.4595	-1.12738	0.272279	31.9	31.8375	31.08	30.92	31.1175	31.15	31.5625	29.8725	30.9525	30.585	31.9225	31.53	31.67	30.8525	32.4525	30.9325	32.6975	31.9075	31.7625	31.265	28.9325	30.015	30.935	30.72	33.32	32.9225	32.4075	32.915	32.61	31.0375
hsa-miR-324-5p	-1.3377	-2.78753	1.55778	33.418	-1.08794	0.288933	35.47	33.0475	32.06	31.25	33.7575	32.15	33.9725	31.3525	33.7325	33.405	36	33.7	32.8	32.3825	36	34.2025	33.4375	32.7275	33.3125	33.385	33.3225	32.025	33.065	32.38	34.83	33.5525	32.9075	34.215	34.78	33.3175
hsa-miR-25-3p	-1.21736	-1.88813	1.27408	27.9482	-1.07483	0.294626	28.52	28.3875	27.39	26.35	28.6875	27.58	28.3725	26.6025	27.8925	27.475	28.9725	27.82	27.23	27.5725	29.3025	29.1725	28.3675	27.5575	28.0925	27.005	27.3125	27.445	27.685	27.39	30.16	28.1225	28.6875	26.995	29.13	27.1675
UniSp5	1.2581	-1.18976	1.88319	32.9688	1.05753	0.302266	34.79	32.9475	32.66	33.61	32.8475	33.12	32.4925	32.5425	32.6725	33.705	32.9425	32.49	32.82	33.1225	32.4825	32.4025	33.2675	35.1175	32.5525	32.405	32.4825	32.315	33.045	33.76	32.77	33.1625	32.7075	32.575	32.6	32.6575
hsa-miR-126-5p	1.22455	-1.28114	1.92109	32.2018	1.01987	0.31938	32.31	33.3175	32.55	31.42	32.6375	31.68	32.5425	31.9625	32.4125	31.465	34.1225	31.44	32.33	31.7825	33.0725	33.1325	32.6575	32.3275	31.5225	31.995	32.0425	31.015	32.245	31.59	32.78	32.5725	31.6375	31.395	31.89	32.2075
hsa-miR-451a	-1.27788	-2.49911	1.53041	23.6112	-0.991381	0.33277	25.96	23.7575	22.41	21.74	24.5575	22.81	22.1625	21.6925	24.8925	24.325	24.8925	23.04	22.33	22.9625	25.4325	24.3925	22.3175	21.8675	24.7625	24.185	23.9025	22.525	25.465	22.51	24.67	23.4825	22.9975	22.555	25.16	24.5775
hsa-miR-345-5p	-1.29482	-2.63614	1.57235	32.6602	-0.975283	0.340506	33.26	31.9975	31.66	29.79	33.4775	31.81	32.5325	30.6625	33.2625	34.215	33.6025	32.98	32.35	31.4825	34.4325	34.5525	32.5675	32.0475	33.3425	33.385	31.3325	31.015	32.285	30.89	34.86	32.8725	31.6475	33.745	33.75	33.9975
hsa-miR-454-3p	-1.26817	-2.35023	1.46135	34.2061	-0.973541	0.34135	34.89	33.9475	33.81	32.34	34.8275	35.48	34.2625	32.0725	35.3025	33.875	35.0025	33.87	33.66	34.3825	36	35.1225	33.9875	32.6975	33.9625	32.455	34.4225	34.785	35.275	34.16	35.11	33.7025	34.5875	33.755	36	32.4375
hsa-miR-328-3p	-1.38968	-3.727	1.92989	33.4832	-0.952734	0.351548	34.47	33.2875	33.19	30.82	33.6375	32.06	35.1025	32.2825	32.8125	33.035	35.5025	31.79	33.21	31.8425	33.9325	34.8225	34.1275	34.5975	33.4025	35.125	32.4925	31.805	31.965	33.18	36	33.9125	33.3975	35.765	33.54	33.3875
hsa-miR-17-5p	-1.32823	-3.09192	1.75261	34.511	-0.950054	0.352876	35.35	35.5375	33.09	33.49	33.8575	33.75	33.5625	33.0725	36	36	36	32.85	33.35	33.4725	36	34.5125	34.0175	33.0975	36	34.515	34.1925	33.545	35.905	34.32	36	35.4125	34.4275	34.555	35.13	34.3175
hsa-miR-155-5p	-1.22031	-2.21796	1.4894	35.3149	-0.949813	0.352996	35.64	35.6075	36	34.92	36	34.64	35.6925	33.5725	35.0325	33.985	36	34.76	35.22	36	35.9025	36	36	34.0675	36	34.445	34.9825	34.075	36	36	35.16	36	35.1975	36	36	34.5475
hsa-miR-301a-3p	-1.31107	-2.94682	1.71435	33.5262	-0.940928	0.357425	33.9	33.7975	32.6	31.67	33.2175	32.51	35.6725	32.5525	32.5825	33.015	35.8725	32.36	32.79	33.2725	35.2725	34.8325	34.6675	34.0175	32.4925	33.265	34.1025	31.735	34.145	32.56	35.94	34.2225	33.2775	33.105	33.79	32.5475
hsa-miR-101-3p	-1.2352	-2.53203	1.65956	29.0095	-0.875744	0.391062	31.35	29.5775	28.26	27.37	29.8275	28.06	28.5825	27.2225	29.3625	28.815	30.6125	28.78	28.67	28.5025	29.8025	29.8425	28.4875	27.8975	29.2925	28.495	29.0625	27.325	30.255	28.29	30.63	29.3125	29.2675	28.505	29.93	28.8975
hsa-miR-151a-3p	1.28009	-1.57291	2.57744	33.5067	0.86064	0.399142	35.25	35.2575	34.28	33.42	32.6775	31.78	33.6925	33.1925	33.0425	33.185	36	33.16	33.43	32.1425	34.4725	34.4725	33.4875	34.3175	32.6525	33.075	33.0825	32.305	34.235	33.26	33.95	33.4125	32.5375	32.985	33.34	33.1075
hsa-miR-375	1.21651	-1.45852	2.15847	34.4477	0.85039	0.404687	33.63	36	33.77	36	36	33.59	35.2525	34.4125	32.6725	33.935	33.0425	34.29	34.18	35.5425	36	33.3725	35.1375	36	32.4325	35.735	34.1725	32.965	34.115	36	36	34.3025	33.7575	34.255	32.35	34.5175
hsa-miR-215-5p	-1.12877	-1.57781	1.23835	32.5628	-0.840073	0.410317	32.74	32.6575	31.87	31.68	33.7875	32.25	31.5025	31.6925	33.0425	32.645	33.1925	32.01	31.99	32.9225	34.0525	33.3725	32.0075	32.5675	32.8725	32.415	32.3225	32.155	32.085	32.55	34.17	33.6825	30.8075	32.345	32.78	32.7175
hsa-miR-16-5p	-1.15409	-1.68518	1.26523	22.6132	-0.834614	0.413316	23.24	23.2275	22.09	21.27	23.6675	22.18	22.8425	21.4225	22.7125	22.075	23.6725	22.56	21.98	22.3225	23.7525	23.5625	22.7775	22.1575	22.5525	21.535	22.2825	22.295	22.775	22.22	24.84	22.6625	23.2975	21.425	23.4	21.5975
UniSp4	-1.10554	-1.416	1.15855	28.9208	-0.819922	0.421456	27.92	28.7175	28.41	28.49	28.5675	28.61	28.3825	28.8925	30.0525	29.945	28.3625	28.86	28.82	28.8725	29.1625	28.6125	28.5275	28.8175	29.7825	30.385	28.3125	28.555	28.165	28.54	28.58	28.4025	28.5175	30.255	29.73	30.3775
hsa-miR-421	-1.17589	-2.0403	1.47558	35.2405	-0.818886	0.422035	36	36	35.31	33	35.6875	36	34.7825	33.6525	35.7225	34.715	36	35.36	34.71	33.8925	36	36	36	34.5875	35.7325	34.855	36	33.385	36	33.89	36	36	35.4875	34.795	35.65	36
hsa-miR-30b-5p	-1.24035	-2.84334	1.84815	31.5408	-0.784292	0.441614	33.61	32.4675	31.1	30.38	32.0975	31.15	31.7525	29.7825	31.2625	30.515	33.4025	30.91	30.81	30.9925	32.1125	32.4825	31.6675	31.1875	30.6425	30.675	31.4925	29.645	32.715	30.91	33.69	32.4925	31.5275	32.245	31.85	30.6575
UniSp31	-1.06271	-1.12637	-1.00265	20.0072	-0.766526	0.451883	20.07	20.0175	19.99	19.96	19.6475	20.1	19.9925	19.9925	19.9425	19.885	20.0325	20.04	20.08	19.9425	19.9725	20.2025	20.0275	19.9775	19.9825	19.885	20.0925	20.075	20.175	19.98	20	20.1125	20.1575	19.935	19.99	19.9575
hsa-miR-185-5p	-1.12408	-1.56409	1.23784	27.5838	-0.731475	0.472562	28.34	28.3575	26.82	26.01	28.2375	26.75	27.7025	26.7825	28.0525	27.535	28.5825	27.55	26.68	27.0125	28.4825	28.3925	27.4475	27.4275	27.9725	27.105	27.4625	27.505	26.995	26.9	29.33	27.3425	28.1075	26.885	28.47	27.2775
hsa-miR-532-5p	-1.21904	-2.21974	1.4937	33.4845	-0.714488	0.482782	32.56	35.1875	33.19	31.66	34.4375	32.95	33.5725	32.2625	33.0525	32.825	35.8725	33.42	33.39	33.0625	34.2125	33.9325	34.2075	32.1275	34.6825	33.375	32.7425	32.765	33.165	33.29	36	34.3925	33.1775	33.115	33.07	32.8375
hsa-miR-221-3p	-1.19396	-2.31844	1.62637	31.2695	-0.710505	0.485197	31.39	31.2575	30.75	30	30.6575	30.26	31.5925	29.8425	31.9325	31.455	32.7725	30.57	31.77	30.2025	32.9725	32.2125	31.8275	31.5475	31.1925	32.185	30.3625	29.505	29.945	30.37	32.06	31.3025	31.1975	32.245	31.59	33.1175
hsa-miR-125b-5p	1.18448	-1.4627	2.05215	32.7908	0.699106	0.492146	32.38	32.5375	34	31.97	33.1775	33.86	32.0625	32.3325	32.3525	32.155	33.5225	31.85	32.85	33.8425	33.0625	35.2225	33.0275	32.0675	34.2625	32.805	32.1525	31.865	31.795	32.69	33.87	32.5025	30.7875	33.195	33.39	32.1375
hsa-miR-107	-1.18325	-2.48109	1.77212	31.9278	-0.675331	0.506824	33.5	32.6275	31.09	30.29	32.2375	31.11	31.4825	30.0125	33.8725	31.635	33.3525	32.06	30.98	31.1025	33.2525	32.1425	31.4975	30.6375	32.4725	32.195	31.9325	30.565	32.585	30.7	32.86	32.3325	31.7875	32.665	32.47	32.3875
hsa-miR-598-3p	-1.13426	-1.73669	1.34989	35.2718	-0.674607	0.507274	36	35.3775	34.93	36	36	35.32	34.5025	34.1625	35.6025	33.915	35.9025	34.62	34.9	36	35.2125	36	35.1375	34.6775	34.4725	35.795	35.9725	34.235	35.075	36	36	34.4725	36	35.055	35.53	35.2875
hsa-miR-486-5p	-1.13741	-1.69667	1.31149	27.7795	-0.647221	0.524491	28	28.8075	26.93	26.45	28.7975	26.95	28.2425	26.9025	28.0325	27.475	28.5525	27.51	26.8	27.6625	28.8625	28.7825	27.8875	27.6775	27.8325	26.785	27.0825	27.785	27.915	27.49	29.66	27.5725	28.4475	26.525	28.91	27.0575
hsa-miR-144-3p	-1.15489	-2.14476	1.60805	29.8882	-0.580473	0.567764	31.13	30.3475	28.22	27.76	30.6775	28.45	29.0425	29.2625	31.6725	30.565	30.9925	29.53	28.24	29.4925	31.8525	30.5825	29.2275	29.1575	31.2325	30.005	29.3025	28.825	30.585	28.71	30.68	29.4225	30.1575	29.535	31.62	30.3675
hsa-miR-199a-5p	1.19375	-1.88293	2.68325	35.021	0.57111	0.573978	36	36	35.22	34.27	34.0675	33.86	34.8825	34.7925	36	36	35.4525	34.79	35.55	33.7225	36	35.9025	35.8075	34.4875	33.7925	35.495	33.2225	33.045	35.185	34.99	34.87	36	34.0775	36	35.63	35.5175
hsa-miR-30d-5p	-1.11323	-1.83741	1.48265	30.1328	-0.560745	0.580897	31.39	30.6975	29.76	28.9	30.6175	29.71	30.6025	28.7025	29.9125	29.565	31.3225	29.57	30.58	29.4925	30.5525	31.5025	30.4475	29.9875	29.9025	29.365	30.1325	28.925	30.205	29.64	31.65	30.5525	30.1775	29.935	30.61	29.5775
hsa-miR-130a-3p	1.11748	-1.47242	1.8387	34.2555	0.547953	0.589494	34.87	34.4975	33.41	32.86	35.2375	33.27	34.7525	34.3025	35.7125	34.325	34.6325	33	33.55	33.3325	35.8725	34.4725	35.1675	34.6275	33.9525	34.185	33.1525	32.555	32.815	32.83	36	34.4725	34.9975	34.465	35.65	34.6975
hsa-miR-505-3p	-1.19168	-3.19128	2.24721	33.8699	-0.538252	0.596054	35.91	33.8175	33.71	31.28	34.2975	34.66	34.2025	31.7825	34.0125	33.125	35.9325	33.69	34.67	32.6525	33.6625	34.2925	33.7675	33.3475	34.1925	33.765	33.6125	31.895	33.845	32.95	35.51	36	32.4375	36	33.66	33.4175
hsa-miR-574-3p	-1.18489	-2.78842	1.98612	33.178	-0.460371	0.649975	32.48	33.7775	32.87	31.27	32.8875	33.13	33.3825	31.7925	32.2425	32.525	36	32.68	36	31.0425	34.9725	36	33.2175	32.1775	33.3525	34.735	32.7725	31.065	32.105	33.35	36	34.0625	31.7375	33.125	32.17	32.4175
hsa-miR-152-3p	1.12525	-1.7167	2.17368	34.0528	0.451098	0.656536	33.6	35.3775	33.28	33.37	34.4175	34.41	34.2025	32.8825	33.6825	35.895	35.6625	33.26	33.82	33.8325	34.1325	34.3725	33.3075	33.6675	34.3225	34.675	32.9925	32.775	33.485	33.74	35.93	33.8525	32.5775	34.615	34.16	35.2875
hsa-miR-126-3p	1.08391	-1.49716	1.75897	28.7902	0.443997	0.66158	29.92	29.5275	29.33	28.1	29.1475	28.29	28.8225	28.4225	28.4925	27.735	30.4125	28.36	29.71	28.0925	29.3525	29.8725	28.9175	28.7075	27.9025	27.965	28.7525	27.645	28.865	28.24	30.07	29.6825	28.3875	28.315	28.22	28.4475
hsa-miR-199a-3p	-1.12253	-2.56958	2.03924	32.9472	-0.437407	0.666275	34.28	32.3675	33.77	31.25	32.6075	32.55	33.2925	31.6725	32.7225	32.765	34.1525	32.44	33.36	32.1125	33.9725	34.3925	33.2975	32.4375	32.3725	33.655	32.3025	31.235	31.865	31.7	34.3	34.3325	31.8875	33.935	32.83	34.5575
U6 snRNA	1.17162	-2.08705	2.86486	33.7781	0.432498	0.669782	32.89	34.5875	33.57	35.3	36	33.73	32.9225	32.9625	36	33.455	32.5025	34.1	34.79	31.4325	31.9625	32.9025	33.2275	33.0475	34.7325	34.095	33.0625	32.325	35.435	34.5	33.25	36	34.4475	33.735	34.19	32.1875
cel-miR-39-3p	1.04265	-1.17938	1.28212	29.9718	0.4134	0.683499	29.28	29.7975	30.25	29.83	29.9175	30.07	29.6825	29.8825	30.5725	30.275	29.4425	29.92	29.94	30.1325	30.0225	29.9425	30.0075	29.9975	30.7025	30.535	29.3125	29.585	29.355	29.72	30.05	29.6825	29.8675	30.605	30.45	30.3275
UniSp33	-1.0315	-1.06234	-1.00156	19.9975	-0.395095	0.696752	20.08	19.9975	19.99	19.97	20.1375	20.05	19.9225	19.9525	19.9025	19.885	20.0925	20.05	20	19.9525	19.9725	19.8425	19.8975	20.0375	19.9525	19.905	20.0825	20.065	20.095	19.99	20.04	20.1225	19.9575	20.045	19.98	19.9575
hsa-miR-629-5p	-1.14711	-2.76316	2.0999	35.1142	-0.39399	0.697555	36	36	36	32.63	35.8775	33.92	36	32.5325	35.3525	34.485	36	36	36	35.9625	34.7125	35.9125	36	33.7775	34.0925	35.395	35.7025	32.755	36	33.41	35.88	34.7025	34.4875	36	35.84	36
hsa-miR-193b-3p	-1.12525	-2.73463	2.15973	34.2744	-0.389929	0.70051	35.59	34.7575	33.1	34.33	36	33.91	32.6025	32.7725	34.3425	34.355	36	33.51	33.69	33.2725	34.9425	35.8725	32.8675	33.7275	34.4325	34.695	33.2325	32.525	33.975	33.84	35.84	36	31.9475	35.935	36	34.1675
hsa-miR-151a-5p	-1.07829	-1.91272	1.64505	32.0685	-0.363482	0.719873	32.55	32.7275	31.38	31.76	32.3175	31.64	32.5425	31.5525	31.7825	31.415	32.5425	31.95	31.99	31.2325	32.7125	32.8625	33.2175	32.1075	31.3725	31.645	31.2525	30.775	31.195	31.77	34.18	32.6625	31.9775	32.445	32.17	32.3275
hsa-miR-10-5p	1.1	-1.70562	2.06378	34.6838	0.355044	0.726093	35.23	35.6575	33.25	33.11	34.5675	34.32	34.3925	35.2525	35.5825	34.185	36	33.7	34.69	34.6825	35.2125	36	35.2275	33.7775	35.5025	36	34.5025	33.455	34.365	34.17	33.61	34.0925	33.6375	36	34.34	36
hsa-miR-766-3p	-1.11981	-3.04176	2.42571	34.8475	-0.345344	0.733266	35.16	34.9675	35.46	33.55	36	33.36	35.0325	33.9825	36	32.575	36	33.51	36	34.7425	36	36	35.5475	36	34.4125	33.405	33.7825	32.635	35.035	33.67	36	36	35.1475	36	33.45	36
hsa-miR-376a-3p	-1.07494	-1.88833	1.63423	35.2665	-0.345214	0.733363	36	36	36	34.93	35.5575	33.08	36	34.8625	34.2725	34.245	36	36	36	34.1025	36	36	36	35.6375	33.6625	35.655	35.8425	34.755	35.545	34.59	36	35.2725	36	35.025	32.96	36
hsa-miR-374b-5p	-1.09089	-2.53943	2.13391	34.4672	-0.304488	0.763749	36	36	35	32.74	35.5875	33.73	34.6525	32.7325	34.4225	33.305	35.4725	33.45	33.84	33.9925	35.3825	35.4425	35.2875	34.6975	33.4025	33.455	33.9925	32.795	35.155	33.98	36	35.8425	35.2275	35.055	34.18	33.1975
hsa-miR-339-5p	-1.09885	-3.04691	2.52336	34.4489	-0.258116	0.798827	35.32	35.7475	33.96	32.89	34.2175	33.57	35.5225	33.6225	33.9725	31.975	36	34.11	35.75	32.9125	35.5625	35.6025	35.5575	36	33.6225	35.395	33.0525	32.605	32.775	34.32	34.09	36	33.9775	36	35.46	33.8775
hsa-miR-99b-5p	1.04102	-1.63007	1.76655	35.3197	0.180144	0.858764	36	36	36	33.26	35.5975	36	36	33.4325	36	34.765	35.8425	36	36	33.6625	34.9625	36	36	36	36	33.595	36	33.575	36	34.8	35.53	36	35.5875	34.735	35.66	34.5875
UniSp32	-1.01238	-1.06586	1.03995	19.8558	-0.155142	0.878189	20.02	19.9675	19.82	19.91	19.9175	19.77	19.7125	19.7525	19.7125	19.875	20.0625	19.81	19.82	19.9525	19.7725	19.9125	19.7275	19.7675	19.7325	20.025	20.0725	19.835	20.045	19.93	19.78	19.8225	19.6875	19.775	19.74	19.9475
hsa-miR-192-5p	-1.02438	-1.77585	1.69233	31.1462	-0.114601	0.909849	31.88	31.9175	30.87	30.42	32.2775	30.94	30.0325	30.2125	31.1825	30.995	31.7825	30.7	30.44	31.4525	31.9525	32.1125	30.6775	31.0175	31.8825	30.565	30.9925	29.805	31.045	31.17	34.02	31.2525	29.4475	30.715	32.25	30.3775
hsa-miR-27b-3p	1.02758	-2.70751	2.85891	30.5042	0.0841239	0.933754	35.14	30.9175	30.89	28.67	30.4275	29.49	30.3025	28.7325	29.8425	29.995	32.5725	29.41	31.86	29.6525	30.6325	31.5425	30.7375	29.7675	29.8425	30.685	30.9525	27.995	30.885	29.73	31.52	30.9425	29.4675	31.185	30.62	30.7175
UniSp2	1.00783	-1.26682	1.28673	21.8845	0.0676878	0.946674	21.37	22.2075	22.03	21.68	21.7475	21.77	21.5025	21.7525	22.3925	22.025	21.4325	22.24	22.3	22.0725	21.8525	21.6125	21.5775	21.7275	22.5025	22.375	21.3025	21.495	21.275	21.74	21.83	21.6325	21.6975	22.545	22.21	22.6375
hsa-miR-132-3p	1.01273	-2.50366	2.56781	34.4862	0.0410334	0.967656	36	36	36	32.02	35.1575	33.14	34.8225	32.4125	33.9525	33.905	36	34.15	36	33.2325	35.6325	34.6625	34.2375	34.8575	34.6125	34.565	33.9625	32.485	34.095	32.59	36	35.6825	36	33.935	33.98	34.4975
hsa-miR-409-3p	1.00417	-1.77416	1.78898	34.9317	0.0166262	0.986892	35.55	36	33.67	35.55	35.9775	32.65	35.5425	34.7925	32.5225	36	36	36	34.96	33.4125	35.4425	35.5425	36	36	32.1425	36	34.9725	34.075	33.765	33.74	36	34.1725	36	36	33.47	36
