# Supplementary material for: Circulating microRNA-122 as Potential Biomarker for Detection of Testosterone Abuse
Source: PLoS One. 2016 May 12;11(5):e0155248. doi: 10.1371/journal.pone.0155248 (PMC4865044; doi:10.1371/journal.pone.0155248)
Supplement: S4 Table — (XLSX) [file pone.0155248.s006.xlsx]

## Sheet: Feuil1
Table S4. Ct of serum miRNAs at 0 h and 24 h for each subject in oral group.
miRNA	V1_00	V4_00	V6_00	V7_00	V12_00	V14_00	V15_00	V17_00	V18_00	V19_00	V1_24	V4_24	V6_24	V7_24	V12_24	V14_24	V15_24	V17_24	V18_24	V19_24
Blank (H2O)	NA	NA	NA	NA	NA	NA	NA	NA	NA	NA	NA	NA	NA	NA	NA	NA	NA	NA	NA	NA
cel-miR-39-3p	32.04	31.56	31.42	32.02	32.22	32.73	32.59	32.88	32.91	32.66	31.84	31.63	32.26	31.86	32.67	32.99	32.05	31.84	31.75	32.88
hsa-let-7b-5p	34.2	34.21	32.94	35.6	33.78	34.78	33.31	33.66	34.47	32.89	33.31	33.29	35.47	35.04	35.34	34.38	33.75	34.32	32.58	33.75
hsa-let-7c-5p	40	39.45	40	38.31	39.28	37.27	37.23	37.08	40	37.81	38.79	37.02	39.22	40	40	38.01	37.39	38.15	40	36.5
hsa-let-7d-3p	33.22	34.52	34.74	34.73	34.44	34.61	32.55	34.27	33.82	33.05	32.72	34.05	33.97	34.8	34.09	33.8	32.8	34.79	33.35	33.06
hsa-let-7d-5p	36.56	35.7	40	36.8	40	40	40	40	36.96	36.86	36.91	37.18	37.63	37.25	37.26	40	38.33	40	35.68	35.09
hsa-let-7e-5p	36.53	NA	40	40	NA	40	NA	NA	40	40	NA	NA	40	NA	NA	NA	40	NA	NA	40
hsa-let-7f-5p	36.46	36.86	38.22	40	38.12	36.12	40	40	36.95	37.38	36.08	37.65	36.84	36.8	37.16	39.53	37.91	37.34	36.76	34
hsa-let-7g-5p	34.09	35.72	33.25	34.59	34.7	33.56	33.56	34.69	34.77	34.46	33.13	33.26	34.99	33.8	35.93	35.02	33.57	34.85	33.55	33.29
hsa-let-7i-5p	34.34	35.39	33.79	34.69	34.8	32.99	33.08	33.71	33.78	34	32.53	34.85	34.32	35.21	35.31	33.66	33.78	34.54	31.57	33.48
hsa-miR-1	NA	NA	NA	39.2	NA	NA	40	NA	40	NA	40	40	NA	NA	NA	NA	NA	NA	NA	NA
hsa-miR-100-5p	38.87	36.15	NA	38.05	36.45	36.93	36.56	37.86	36.27	36.81	37.84	36.63	NA	37.5	36.76	37.22	38.28	NA	38.02	38.54
hsa-miR-101-3p	31.07	31.99	31.23	32.14	33.03	31.16	30.53	31.85	32.38	31.12	30.18	31.56	32.06	32.09	32.51	31.97	31.23	32.75	29.57	31.48
hsa-miR-103a-3p	33.08	33.22	32.74	34.03	35.93	34.83	33.22	35.61	33.68	33.51	32.19	34.84	35.55	33.89	NA	34.58	33.74	36.08	33.84	31.55
hsa-miR-105-5p	NA	40	NA	NA	NA	NA	NA	NA	NA	NA	NA	NA	NA	NA	NA	NA	NA	NA	NA	NA
hsa-miR-10-5p	35.1	35.06	35.96	37.64	35.83	37.01	37.17	35.95	37.03	37.62	34.47	34.82	37.23	36.45	36.8	37.11	36.54	35.1	37.23	36.1
hsa-miR-106a-5p	32.48	35.1	33.56	32.77	33.89	31.89	32.27	34.33	32.96	32.47	30.52	32.98	32.93	33.61	34.03	32.74	31.72	33.83	32.25	31.58
hsa-miR-106b-5p	33.8	36.26	33.21	33.17	34.11	32.86	33.28	34.52	34.53	33.66	32.31	33.82	36.73	33.98	35.48	34.53	33.89	35.21	32	33.64
hsa-miR-107	35.24	35.85	35.31	35.14	35.82	37.04	37.15	36.3	34.7	36.22	34.09	35.59	37.17	34.51	38.55	36.75	36.57	36.95	34.55	34.6
hsa-miR-10a-5p	40	40	40	40	NA	40	NA	NA	38.7	40	NA	40	37.63	NA	NA	NA	NA	40	NA	40
hsa-miR-122-5p	32.71	33.8	31.71	35.12	35.2	31.53	29.71	35.28	34.05	32.03	31.56	32.81	32.64	35	36.39	31.7	29.61	35.3	33.88	32.28
hsa-miR-124-3p	NA	NA	NA	38.7	NA	NA	NA	NA	NA	NA	NA	NA	NA	NA	NA	NA	NA	NA	NA	NA
hsa-miR-125a-5p	38.74	40	35.94	NA	35.76	39.18	37.88	38.4	38.71	35.54	40	40	NA	40	NA	34.6	40	35.88	NA	33.8
hsa-miR-125b-5p	34.98	35.83	35.62	35.8	38.21	35.57	34.2	NA	35.32	33.88	36.47	35.8	38.98	37.69	40	35.25	34.72	36.55	36.64	36.91
hsa-miR-126-3p	31.19	31.54	30.95	31.83	31.92	31.11	30.61	31.98	31.48	30.1	30.27	31.48	31.28	32.2	31.68	31.52	30.91	31.69	30.64	29.75
hsa-miR-126-5p	35.31	35.86	35.67	37.11	35.51	35.06	35.07	35.85	36.48	33.94	34.73	34.93	36.18	35.86	35.79	36.17	34.68	36.5	33.87	34.51
hsa-miR-127-3p	NA	NA	NA	NA	NA	NA	NA	NA	NA	NA	NA	NA	NA	NA	NA	NA	NA	NA	35.82	NA
hsa-miR-127-5p	40	NA	NA	NA	NA	40	NA	NA	NA	NA	40	40	NA	40	NA	40	NA	40	40	NA
hsa-miR-128-3p	38.34	36.41	39.03	39.04	NA	39.08	39.59	40	40	NA	36.09	35.86	37.28	35.7	40	37.02	40	NA	36.17	36.58
hsa-miR-129-2-3p	NA	NA	NA	NA	NA	NA	NA	NA	NA	NA	NA	NA	NA	NA	NA	NA	NA	NA	NA	NA
hsa-miR-129-5p	NA	NA	NA	NA	NA	NA	NA	NA	NA	NA	NA	NA	NA	NA	NA	NA	NA	NA	NA	NA
hsa-miR-130a-3p	34.03	34.83	36.78	35.52	39.49	36.09	37.11	37.95	40	37.85	33.71	36.11	37.04	35.89	37.6	38.79	36.73	37.03	35.33	38.14
hsa-miR-130b-3p	40	NA	38.17	37.15	40	40	NA	39.09	NA	39.09	35.93	37.86	NA	40	40	NA	38.74	40	36.92	40
hsa-miR-132-3p	NA	NA	NA	NA	NA	35.51	36.08	36.47	36.08	NA	NA	NA	NA	NA	36.09	NA	36.24	NA	NA	35.97
hsa-miR-133a-3p	40	NA	NA	NA	NA	NA	NA	NA	NA	NA	NA	NA	NA	NA	NA	NA	NA	NA	NA	NA
hsa-miR-133b	NA	NA	NA	34.85	36.03	NA	35.95	NA	NA	NA	38.03	NA	36.53	36.74	NA	NA	36.49	NA	NA	NA
hsa-miR-134-5p	NA	NA	36.21	34.99	NA	40	NA	NA	35.53	38.42	NA	NA	36.24	NA	NA	40	36.45	NA	36.19	36.48
hsa-miR-135a-5p	40	NA	NA	NA	NA	NA	NA	NA	NA	NA	NA	NA	NA	NA	NA	NA	NA	NA	NA	NA
hsa-miR-135b-5p	NA	40	NA	NA	NA	NA	NA	NA	NA	NA	NA	NA	NA	NA	NA	NA	NA	NA	NA	NA
hsa-miR-136-5p	NA	35.99	NA	NA	NA	40	40	NA	NA	40	NA	NA	NA	NA	NA	NA	NA	NA	NA	NA
hsa-miR-137	40	40	40	40	NA	NA	40	40	40	40	40	NA	40	40	40	40	40	40	40	NA
hsa-miR-138-5p	NA	NA	NA	NA	NA	NA	NA	NA	NA	NA	NA	NA	40	NA	NA	NA	NA	NA	NA	NA
hsa-miR-139-5p	36.56	NA	40	NA	38.71	NA	40	NA	NA	36.54	NA	NA	40	NA	NA	40	34.77	36.65	36.21	34.02
hsa-miR-140-3p	31.63	32.34	31.95	32.83	33.09	30.64	31.62	31.73	32.27	31.73	30.53	33.11	32.87	31.98	32.72	31.94	31.39	32.26	30.11	32.23
hsa-miR-140-5p	37.3	35.96	NA	35.53	NA	40	35	NA	37.19	40	35.95	NA	NA	37.22	NA	36.8	36.94	37.09	36.71	35.17
hsa-miR-141-3p	40	NA	NA	NA	NA	NA	38.73	NA	37.23	NA	37.02	40	NA	NA	NA	NA	NA	NA	36.63	40
hsa-miR-142-3p	32.14	32.57	31.51	32.42	32.84	32.27	31.93	33.54	31.54	31.51	32.05	33.37	31.96	32.85	32.78	32.18	32.28	33.21	31.88	29.79
hsa-miR-142-5p	35.69	37.26	36.55	37.49	40	37.91	36.43	NA	38.69	NA	35.75	36.33	NA	35.99	40	39.17	39.52	38.64	37.92	37.84
hsa-miR-143-3p	36.13	NA	37.44	34.85	40	36.15	36.14	NA	NA	36.29	35.74	34.91	NA	36.17	NA	37.41	35.19	38.12	NA	40
hsa-miR-144-3p	31.01	31.46	30.84	32.5	33.73	31.92	31.73	31.85	33.56	33.15	29.63	31.95	33.04	32.1	33.88	32.97	32.19	33.11	29.86	33.1
hsa-miR-145-5p	34.37	35.65	35.7	34.38	34.13	34.05	34.36	37.36	34.77	35.08	34.95	35.8	38.87	35.59	35.69	35.76	34.61	38.3	36.12	34.86
hsa-miR-146a-5p	34.56	34	34.97	34.72	36.13	34.74	34.26	36.7	35.59	34.86	33.62	36.19	35.56	35.09	36.67	36.19	33.26	36.05	34.91	34.28
hsa-miR-146b-5p	40	NA	40	38.79	NA	38.97	40	NA	40	36.94	40	40	37.34	40	37.92	36.79	40	40	38.83	40
hsa-miR-147a	NA	NA	NA	NA	NA	NA	NA	NA	NA	NA	NA	40	NA	NA	NA	NA	NA	NA	NA	NA
hsa-miR-147b	NA	40	NA	NA	NA	NA	NA	NA	NA	NA	NA	NA	NA	NA	NA	NA	NA	NA	NA	NA
hsa-miR-148a-3p	NA	34.09	34.01	35.1	35.06	34.96	33.03	35.22	36.76	35.52	NA	32.86	34.96	40	36.74	34.13	NA	35.37	33.69	36.78
hsa-miR-148b-3p	33.5	34.9	34.21	33.9	33.9	33.36	33.09	34.36	34.83	34.52	32.87	36.28	36.55	34.94	35.17	33.96	33.19	35.62	31.84	33.13
hsa-miR-149-5p	NA	40	NA	37.84	40	40	40	NA	40	40	NA	40	NA	NA	40	40	NA	40	NA	NA
hsa-miR-150-5p	34.32	33.6	32.29	35.25	32.9	32.46	32.65	33.69	32.85	32.5	34.02	33.96	33.31	35.02	34.7	33.14	33.13	33.31	32.17	32.29
hsa-miR-151a-3p	36.82	34.85	35.11	40	37.91	35.03	36.65	35.48	35.63	36.21	36.26	35.53	37.42	37.49	37.5	38.03	35.42	37.23	35.03	34.53
hsa-miR-151a-5p	35.16	35.48	35.9	35.64	36.79	36.9	35.92	NA	35.76	34.65	35.74	35.74	35.82	35.66	38.38	35.29	35.47	35.8	33.99	34.03
hsa-miR-152-3p	36.15	35.17	35.2	38.98	36.95	34.66	33.73	34.56	35.08	35.87	40	34.72	34.25	35.08	36.17	34.9	35.57	NA	35.47	34.9
hsa-miR-153-3p	NA	NA	NA	NA	36.27	NA	NA	NA	NA	NA	NA	NA	NA	NA	NA	NA	NA	NA	NA	40
hsa-miR-154-3p	NA	NA	NA	NA	NA	NA	40	NA	NA	NA	NA	NA	NA	40	NA	40	NA	NA	NA	NA
hsa-miR-154-5p	NA	35.02	NA	NA	NA	NA	36.05	NA	35.09	NA	NA	NA	NA	35.97	NA	NA	NA	NA	35.82	NA
hsa-miR-155-5p	NA	NA	NA	NA	NA	NA	36.68	NA	NA	NA	NA	NA	40	36.52	NA	NA	NA	NA	NA	39.44
hsa-miR-15a-5p	29.54	30.1	29.7	30.54	31.04	29.88	30.21	29.37	30.62	30.58	28.31	29.86	31.57	30.12	32.11	30.5	30.38	30.13	28.06	30.63
hsa-miR-15b-5p	35.85	34.86	35.49	36.23	36.47	34.89	36.44	34.62	35.68	34.66	34.52	36.08	39.45	37.48	37.35	35.05	36	36.68	33.16	35.03
hsa-miR-16-1-3p	NA	NA	NA	NA	40	40	38.26	NA	NA	NA	37	NA	NA	NA	40	NA	40	NA	NA	NA
hsa-miR-16-5p	26.12	27.74	25.9	26.94	27.37	24.63	25.26	26.03	25.8	25.56	24.32	27.36	26.88	26.73	26.7	25.71	25.61	26.27	23.78	25.7
hsa-miR-17-5p	39.12	NA	39.37	40	37.75	40	40	NA	40	40	37.32	40	NA	NA	NA	40	40	40	35.93	37.04
hsa-miR-181a-3p	NA	NA	NA	NA	NA	NA	NA	NA	NA	NA	40	40	NA	NA	NA	NA	40	NA	NA	NA
hsa-miR-181a-5p	35.78	NA	NA	37.32	36.47	36.13	34.87	NA	35.3	36.31	34.76	NA	37.03	36.63	36.06	35.15	34.97	35.75	40	34.35
hsa-miR-181b-5p	40	40	40	40	36.6	40	40	40	40	40	37.67	NA	40	NA	40	40	40	37.66	40	37.24
hsa-miR-181c-5p	NA	40	40	NA	NA	NA	NA	NA	NA	NA	NA	NA	NA	NA	NA	NA	NA	NA	NA	NA
hsa-miR-181d-5p	NA	NA	40	NA	NA	NA	NA	NA	NA	NA	NA	NA	NA	NA	NA	NA	NA	NA	40	NA
hsa-miR-182-5p	40	NA	NA	NA	NA	NA	NA	NA	NA	NA	NA	NA	NA	NA	NA	NA	NA	NA	NA	39.44
hsa-miR-183-5p	NA	NA	NA	NA	NA	NA	NA	NA	40	NA	37.24	40	NA	NA	NA	NA	40	38.93	NA	NA
hsa-miR-184	NA	NA	NA	NA	NA	NA	NA	40	NA	NA	NA	NA	NA	NA	NA	NA	NA	NA	NA	NA
hsa-miR-185-3p	NA	NA	NA	40	NA	NA	NA	NA	NA	NA	NA	NA	NA	40	NA	NA	NA	NA	NA	NA
hsa-miR-185-5p	30.92	32.43	30.27	31.24	32.26	29.6	30.13	31.08	30.87	30.83	29.29	32.18	31.8	30.53	32.48	31.25	30.45	32	29.28	30.15
hsa-miR-186-5p	36.96	40	36.99	40	38.89	40	36.12	40	40	40	40	36.56	40	37.24	35.95	40	40	40	40	38.65
hsa-miR-187-3p	NA	NA	NA	NA	NA	NA	NA	NA	NA	NA	NA	NA	NA	NA	NA	NA	NA	NA	NA	NA
hsa-miR-187-5p	NA	40	40	NA	40	NA	40	40	NA	NA	NA	NA	40	40	NA	NA	NA	NA	NA	NA
hsa-miR-188-5p	NA	37.34	NA	NA	NA	NA	NA	NA	NA	37.41	NA	37.77	NA	NA	NA	NA	NA	NA	NA	NA
hsa-miR-18a-3p	40	40	40	40	40	39.41	38.56	40	40	40	37.29	40	40	40	40	NA	38.29	40	40	40
hsa-miR-18a-5p	40	36.91	40	40	35.54	36.87	36.89	NA	34.78	36.65	34.69	35.63	36.88	37.08	36.7	36.79	34.6	35.65	35.66	34.19
hsa-miR-18b-5p	36.65	35.5	35.69	37.43	40	35.61	34.88	NA	37.95	NA	34.82	36.17	36.71	34.8	NA	36.68	36.76	36.75	33.92	34.98
hsa-miR-190a-5p	NA	NA	NA	NA	NA	NA	NA	NA	40	NA	38.21	NA	NA	NA	NA	NA	NA	NA	NA	NA
hsa-miR-191-5p	36.86	35.77	35.79	36.18	35.07	34.28	34.27	34.87	36.56	34.76	34.68	34.99	36.12	38.2	35.56	34.26	34.36	35.12	33.48	33.78
hsa-miR-192-5p	32.81	35.9	33.94	33.77	34.62	32.86	31.71	34.51	34.45	33.05	32.7	34.06	35.24	34.72	35.58	32.66	31.58	35.04	34.04	35.34
hsa-miR-193a-3p	40	NA	NA	NA	NA	NA	NA	NA	NA	NA	39.03	NA	NA	NA	NA	NA	NA	NA	NA	NA
hsa-miR-193a-5p	37.87	38.01	40	40	40	37.97	37.6	40	39.41	40	37.93	NA	40	NA	38.48	37.75	40	40	40	39.07
hsa-miR-193b-3p	NA	NA	35.37	NA	36.74	35.48	35.02	36.71	NA	36.7	36.1	NA	40	NA	NA	35.85	36.01	NA	40	NA
hsa-miR-194-5p	40	37.07	40	38.64	36.36	38.28	37.72	35.35	40	34.85	34.91	38.11	38.14	40	40	35.32	36.13	36.7	35.29	35.61
hsa-miR-195-5p	NA	NA	37.6	40	40	NA	36.98	NA	40	36.68	NA	36.58	38.09	NA	NA	NA	40	NA	34.82	NA
hsa-miR-196a-5p	NA	NA	NA	NA	NA	NA	NA	NA	NA	NA	NA	40	NA	NA	NA	NA	NA	NA	NA	40
hsa-miR-196b-5p	NA	NA	NA	NA	NA	NA	NA	NA	NA	NA	NA	NA	NA	NA	NA	NA	NA	NA	NA	NA
hsa-miR-197-3p	36.26	35.21	33.74	34.49	40	34.68	34.21	35.79	36.07	33.96	40	35.89	35.1	35.93	36	34.14	34.78	40	35.76	40
hsa-miR-198	NA	NA	NA	NA	NA	NA	40	NA	NA	NA	NA	NA	NA	NA	NA	40	NA	NA	NA	NA
hsa-miR-199a-3p	34.27	34.61	35.75	35.85	35.92	37.07	34.99	NA	36.08	35.66	34.93	34.88	38.16	35.1	37.14	36.93	35.19	38.4	36.74	34.2
hsa-miR-199a-5p	34.86	40	39.4	40	40	40	40	NA	40	NA	35.78	39.03	40	NA	NA	NA	40	NA	40	36.05
hsa-miR-199b-5p	NA	40	NA	40	40	40	NA	NA	40	NA	NA	40	NA	NA	39.46	NA	NA	NA	40	40
hsa-miR-19a-3p	30.48	30.83	30.55	31.6	31.92	29.77	29.86	31.3	30.64	30.81	28.86	31.01	31.73	31.11	31.91	30.84	30.49	31.63	28.96	30.12
hsa-miR-19b-3p	29.22	30.2	29.11	30.05	30.52	28.92	28.84	30.68	29.76	29.64	27.79	29.91	30.59	29.83	30.71	29.9	28.97	30.54	27.93	29.27
hsa-miR-200a-3p	36.58	NA	40	NA	NA	36.86	35.79	NA	NA	NA	35.75	NA	NA	NA	NA	NA	NA	NA	NA	40
hsa-miR-200b-3p	NA	NA	NA	NA	NA	NA	40	NA	NA	NA	NA	NA	NA	37.32	NA	NA	NA	NA	NA	NA
hsa-miR-200c-3p	NA	NA	NA	NA	NA	NA	NA	NA	NA	NA	NA	NA	NA	NA	NA	NA	NA	NA	NA	NA
hsa-miR-202-3p	NA	NA	NA	NA	NA	NA	NA	NA	NA	NA	NA	NA	NA	NA	NA	NA	NA	NA	NA	NA
hsa-miR-202-5p	40	NA	40	NA	NA	NA	NA	NA	NA	40	40	NA	NA	NA	NA	NA	NA	NA	NA	NA
hsa-miR-203a	35.71	40	NA	NA	NA	NA	36.04	NA	NA	NA	NA	NA	NA	NA	NA	NA	NA	37.72	NA	NA
hsa-miR-204-5p	NA	37.16	40	NA	40	40	40	NA	40	40	36.95	40	NA	NA	40	NA	NA	40	NA	36.18
hsa-miR-205-5p	39.02	36.65	35.03	36.53	NA	NA	36.06	NA	40	40	37	36.96	40	38.46	NA	NA	NA	35.85	NA	36.55
hsa-miR-206	40	40	40	39.54	40	40	40	40	40	NA	40	40	40	40	40	40	40	40	38.53	40
hsa-miR-20a-5p	31.44	31.89	31	31.53	32.23	30.91	30.78	32.46	31.77	31.44	29.44	32.24	32.56	31.74	33.1	32	30.82	32.83	29.67	30.37
hsa-miR-20b-3p	NA	NA	NA	NA	NA	NA	NA	NA	NA	NA	NA	NA	NA	NA	NA	NA	NA	40	NA	40
hsa-miR-20b-5p	40	NA	NA	NA	NA	40	NA	40	40	37.89	NA	NA	NA	NA	NA	40	40	NA	40	NA
hsa-miR-210-3p	34.16	35.51	34.69	35.66	NA	NA	36.41	36.6	40	40	34.15	34.24	35.2	38.94	37.17	35.26	NA	34.72	34.32	37.68
hsa-miR-211-5p	NA	NA	NA	NA	NA	NA	NA	NA	NA	NA	NA	NA	NA	NA	NA	NA	NA	NA	NA	NA
hsa-miR-212-3p	NA	NA	40	NA	NA	40	NA	40	40	40	40	NA	NA	NA	NA	NA	40	NA	NA	NA
hsa-miR-21-3p	40	NA	NA	NA	NA	40	NA	NA	NA	NA	38.17	NA	NA	40	NA	NA	NA	NA	NA	NA
hsa-miR-214-3p	38.47	40	38.68	40	40	40	38.56	NA	NA	40	37.88	38.43	40	NA	40	40	40	NA	36.41	40
hsa-miR-215-5p	34.98	37.1	35.88	36.52	35.9	34.83	33.06	40	37.61	34.86	34.34	40	34.84	37.3	35.77	34.33	33.6	40	34.23	34.48
hsa-miR-21-5p	28.95	29.47	28.81	30.19	29.13	28.67	28.63	29.58	29.58	29.02	28.46	29.48	29.93	30.16	30.09	29.09	28.78	29.31	28.06	28.92
hsa-miR-216a-5p	NA	NA	NA	NA	NA	NA	NA	40	NA	NA	NA	NA	NA	NA	NA	NA	NA	NA	NA	NA
hsa-miR-216b-5p	NA	NA	NA	NA	NA	40	NA	NA	40	NA	NA	NA	NA	NA	NA	NA	NA	NA	NA	NA
hsa-miR-217	NA	NA	NA	NA	NA	40	37.64	NA	NA	36.17	NA	NA	NA	NA	NA	NA	NA	NA	NA	NA
hsa-miR-218-5p	NA	NA	NA	NA	NA	NA	NA	NA	NA	NA	NA	NA	NA	NA	NA	36.49	NA	NA	NA	NA
hsa-miR-219-5p	NA	NA	NA	NA	NA	NA	40	NA	NA	NA	NA	36.17	37.35	NA	NA	NA	NA	NA	NA	NA
hsa-miR-221-3p	34.03	34.44	35.65	34.08	35.01	34.99	33.12	40	34.68	34.68	34.49	33.57	37.25	34.85	36.2	34.76	35.62	NA	34.93	33.53
hsa-miR-222-3p	32.72	32.07	32.62	33.69	33.4	32.54	33.33	34.04	33.4	33.59	31.34	33.16	33.51	33.56	33.62	33.58	32.75	33.14	31.76	32.96
hsa-miR-223-3p	28.98	29.76	29.22	29.19	28.83	27.98	27.01	31.16	28.14	28.44	28.44	29.45	29.91	29.77	28.96	28.64	27.28	30.81	27.58	27.25
hsa-miR-22-3p	32.05	32.82	32.64	33.35	35.63	35.39	33.99	35.33	35.09	35.31	31.64	32.84	34.57	33.15	36.03	35.03	34.75	34.64	33	34.6
hsa-miR-224-5p	NA	NA	NA	NA	NA	NA	NA	NA	NA	NA	NA	NA	NA	40	NA	NA	40	NA	NA	40
hsa-miR-22-5p	33.91	33.95	37.71	36.26	NA	NA	40	35.92	35.81	39.04	36	40	38.51	36.15	NA	40	NA	40	35.21	37.24
hsa-miR-23a-3p	29.74	30.61	30.44	30.83	30.03	30	29.36	31.91	30.27	29.73	29.57	30.88	31.13	31.04	30.26	30.48	30.04	31.32	29.76	29.48
hsa-miR-23b-3p	32.15	32.24	32.72	32.98	32.28	32.44	31.5	34.1	32.5	32.3	32.47	33.24	33.03	33.22	33.44	32.84	32	34.82	32.28	31.59
hsa-miR-24-3p	30.8	31.79	31.97	31.91	31.06	31.13	30.57	32.35	31.35	31.12	30.47	31.87	32.21	32.29	31.54	32.14	30.84	32.47	30.71	30.3
hsa-miR-25-3p	31.62	33.03	31.71	32.56	31.98	29.81	30.34	30.87	31.18	30.95	29.65	33.18	32.78	32.07	32.08	31.21	30.8	31.8	29.19	31.02
hsa-miR-26a-2-3p	NA	NA	NA	NA	NA	NA	NA	NA	NA	NA	NA	NA	NA	NA	NA	NA	NA	NA	NA	NA
hsa-miR-26a-5p	35.34	35.21	40	35.55	35.19	36.08	35.19	36.77	35	33.9	36.73	38.72	36.96	36.67	37.76	35.72	34.66	36.06	34.22	33.21
hsa-miR-26b-5p	36.48	36.11	35.76	36.75	35.83	37.8	36.2	36.72	35.8	39.07	38.21	40	40	35.92	39.49	38.3	39.26	37.66	35.11	34.58
hsa-miR-27a-3p	32.72	33.08	32.91	32.92	32.3	33.49	31.7	36.32	32.98	32.91	33.73	34.58	33.69	33.98	33.64	33.61	32.1	34.36	32.48	32.45
hsa-miR-27b-3p	34.19	33.58	33.95	34.45	33.2	33.31	31.65	34.92	34.31	33.19	33.64	33.75	34.63	33.59	33.13	33.45	31.98	33.86	32.6	32.38
hsa-miR-28-5p	NA	NA	40	40	NA	40	40	NA	40	40	NA	NA	NA	NA	NA	NA	40	NA	NA	40
hsa-miR-296-5p	NA	NA	NA	36.11	NA	NA	NA	NA	NA	NA	36.05	NA	NA	NA	NA	NA	NA	NA	NA	NA
hsa-miR-298	NA	NA	38.3	NA	40	NA	NA	NA	NA	NA	40	NA	NA	NA	NA	NA	NA	NA	NA	NA
hsa-miR-299-3p	NA	NA	NA	NA	NA	NA	NA	NA	NA	NA	NA	NA	NA	NA	NA	NA	NA	NA	NA	NA
hsa-miR-299-5p	NA	NA	NA	NA	NA	NA	NA	NA	NA	NA	NA	NA	NA	NA	NA	NA	NA	NA	NA	NA
hsa-miR-29a-3p	33.15	33.87	33.56	35.24	34.92	34.59	33.77	35.72	35.06	34.85	33.92	33.91	36.92	34.34	37.11	36.7	34.56	35.63	34.08	35.34
hsa-miR-29b-2-5p	NA	NA	NA	NA	NA	NA	NA	NA	NA	NA	NA	NA	NA	NA	NA	NA	NA	NA	36.03	NA
hsa-miR-29b-3p	36.82	38.41	36.71	37.67	40	36.78	36.12	37.64	38.46	37.24	35.48	37.73	38.89	36.61	40	37.69	40	40	35.84	38.16
hsa-miR-29c-3p	32.79	33.69	33.84	36.14	35.49	34.48	34	35.22	36.06	34.99	33.45	33.85	36.82	33.79	35.59	35.28	34.87	34.94	33.6	35.49
hsa-miR-301a-3p	36.54	NA	NA	39.31	40	NA	36.21	36.26	37.33	40	35.74	38.99	NA	40	NA	NA	35.33	NA	37.03	36.47
hsa-miR-301b	NA	NA	NA	NA	NA	NA	40	NA	NA	NA	NA	NA	NA	NA	NA	NA	NA	NA	NA	37.39
hsa-miR-302a-3p	NA	NA	NA	NA	NA	NA	NA	NA	NA	NA	NA	NA	NA	NA	NA	NA	NA	40	NA	NA
hsa-miR-302b	NA	NA	NA	NA	NA	NA	NA	NA	NA	NA	NA	NA	NA	NA	NA	NA	NA	NA	NA	NA
hsa-miR-302c-3p	NA	NA	NA	NA	NA	NA	NA	NA	NA	NA	NA	NA	NA	NA	NA	NA	NA	NA	NA	NA
hsa-miR-302c-5p	NA	NA	NA	NA	NA	NA	NA	NA	NA	NA	NA	NA	NA	40	NA	NA	NA	NA	NA	NA
hsa-miR-302d-3p	NA	NA	NA	NA	NA	NA	NA	NA	NA	NA	NA	NA	NA	NA	NA	NA	NA	NA	NA	NA
hsa-miR-30a-5p	36.78	38.68	37.09	NA	37.45	35.88	37.48	40	36.25	40	38.05	38.28	39.07	40	36.69	40	36.01	37.62	36.21	36.52
hsa-miR-30b-3p	NA	NA	NA	NA	NA	NA	NA	NA	NA	NA	NA	NA	NA	NA	NA	NA	NA	NA	NA	NA
hsa-miR-30b-5p	37.63	34.23	34.94	38.35	35.91	36.31	34.38	35.88	34.74	34.1	34.73	36.81	35.29	37.08	35.71	34.39	33.67	36.02	34.28	33.04
hsa-miR-30c-2-3p	NA	40	NA	NA	NA	NA	NA	NA	NA	NA	NA	NA	NA	NA	NA	NA	NA	NA	NA	NA
hsa-miR-30c-5p	37.29	34.61	35.05	37	35.87	34.79	33.83	35.27	34.44	33.71	34.11	36.78	34.83	36.69	34.71	36.66	34.82	36.27	33.78	33.27
hsa-miR-30d-5p	32.96	33.97	32.12	33.76	33.8	32.56	32.14	33.2	33.47	32.5	32.52	33.52	33.58	34.25	34.86	32.96	32.16	34.44	31.68	32.54
hsa-miR-30e-3p	39.3	NA	40	NA	40	NA	40	NA	NA	NA	NA	38.44	40	40	NA	37.09	40	38.69	37.71	36.36
hsa-miR-30e-5p	34.16	35.63	33.45	34.74	34.58	32.87	33.13	35.03	34.13	34.74	32.9	34.53	35.12	34.49	35.47	34.49	33.08	34.54	32.52	33.32
hsa-miR-31-3p	NA	NA	NA	NA	NA	NA	NA	NA	40	NA	NA	NA	NA	40	NA	NA	NA	40	NA	NA
hsa-miR-31-5p	40	38.86	40	38.9	40	40	40	40	40	37.29	40	37.92	40	40	37.08	40	40	40	40	40
hsa-miR-320a	30.62	30.73	30.25	31.63	30.92	30.49	30.25	30.72	31.5	30.75	29.7	31.14	31.47	30.91	31.52	31	30.86	30.85	29.57	31.16
hsa-miR-323a-3p	NA	NA	NA	NA	NA	NA	NA	NA	NA	NA	NA	37.01	NA	40	NA	NA	NA	NA	NA	NA
hsa-miR-324-3p	40	35.97	36.77	40	40	36.69	36	35.27	36	34.6	32.95	34.77	40	35.74	36.97	36.11	35.97	40	36.03	34.79
hsa-miR-324-5p	40	40	36.74	37.02	39.99	36.63	NA	NA	NA	37.14	40	40	NA	37.81	40	NA	NA	NA	38.13	35.89
hsa-miR-325	NA	NA	NA	NA	NA	NA	NA	NA	NA	NA	NA	NA	NA	NA	NA	NA	NA	NA	NA	NA
hsa-miR-32-5p	33.32	34.89	34.15	36.43	37.36	35.66	35.47	35.09	36.41	36	32.6	36.22	36.28	34.03	37.94	36.75	34.6	34.59	33.31	35.68
hsa-miR-326	NA	40	38.33	36.84	40	NA	NA	40	NA	NA	NA	NA	NA	NA	NA	NA	NA	NA	40	40
hsa-miR-328-3p	36.15	40	NA	NA	NA	40	36.57	NA	NA	NA	NA	40	36.77	40	36.98	36.77	35.63	NA	36.6	36.43
hsa-miR-329-3p	40	38.1	38.41	36.14	35.52	35.93	36.94	35.13	38.1	37.23	36.97	36.51	37.64	37.76	37.18	37.46	36.82	36.59	37.24	38.27
hsa-miR-330-3p	NA	NA	NA	NA	NA	40	NA	NA	NA	NA	NA	NA	40	40	40	NA	NA	NA	NA	40
hsa-miR-331-3p	NA	NA	40	37.28	NA	NA	NA	NA	40	NA	36.23	36.98	NA	40	NA	NA	37.08	37.92	NA	NA
hsa-miR-335-5p	38.85	37.48	38.43	38.74	37.75	39.27	35.85	NA	NA	40	40	36.24	37.07	36.13	NA	40	40	40	36.19	37.8
hsa-miR-337-3p	NA	NA	NA	40	NA	NA	NA	NA	NA	40	NA	NA	40	NA	37.41	NA	NA	40	NA	NA
hsa-miR-337-5p	NA	40	40	40	NA	40	NA	40	NA	NA	40	40	NA	40	40	40	NA	40	40	NA
hsa-miR-338-3p	NA	37.49	40	NA	NA	NA	37.47	NA	40	NA	37.83	37.23	NA	NA	36.83	40	38.03	NA	40	38.56
hsa-miR-339-5p	35.66	40	36.91	35.94	34.73	40	40	NA	NA	35.84	34.55	40	40	NA	NA	NA	NA	NA	35.73	35.17
hsa-miR-33a-5p	37.75	40	NA	39.21	NA	40	40	40	NA	NA	35.86	NA	NA	37.02	NA	NA	NA	NA	NA	NA
hsa-miR-33b-5p	NA	NA	NA	40	NA	NA	40	NA	NA	NA	40	39.09	40	NA	NA	NA	40	40	40	NA
hsa-miR-340-5p	37.65	37.39	38.18	40	36.92	NA	40	40	NA	40	NA	NA	NA	40	NA	NA	NA	40	39.04	36.08
hsa-miR-342-3p	33.52	36.4	36.48	34.59	34.78	33.27	32.81	35.02	34.2	33.51	33.28	35.53	36.85	35.1	34.97	35.21	32.71	34.23	33.47	35.71
hsa-miR-345-5p	34.83	35.85	33.73	36.96	40	33.17	34.11	34.85	35.2	34.16	33.46	34.56	39.11	34.93	35.48	35.17	34.99	40	33.09	39.25
hsa-miR-346	40	37.18	40	38.05	37.59	38.33	37.62	40	38.4	40	38.04	37.32	40	36.67	40	40	37.26	37.66	39.97	39.1
hsa-miR-34a-5p	NA	NA	NA	NA	NA	NA	NA	NA	NA	NA	35.99	38.7	NA	NA	NA	NA	NA	NA	NA	NA
hsa-miR-34b-3p	40	NA	NA	NA	NA	NA	NA	NA	NA	NA	NA	NA	NA	NA	NA	NA	NA	NA	NA	NA
hsa-miR-34c-3p	NA	NA	NA	NA	NA	NA	NA	NA	NA	NA	NA	NA	NA	NA	NA	NA	NA	39.45	NA	NA
hsa-miR-34c-5p	NA	NA	NA	NA	NA	NA	NA	NA	NA	NA	NA	NA	NA	NA	NA	NA	NA	NA	NA	NA
hsa-miR-361-3p	NA	NA	NA	NA	40	NA	NA	NA	40	39.03	40	40	NA	NA	40	40	40	NA	NA	39.29
hsa-miR-361-5p	34.6	34.06	36.59	35.89	35.7	35.66	33.69	40	36.77	35.09	33.35	35.79	36.49	36.96	36.55	35.82	33.54	35.02	33.94	35.73
hsa-miR-362-5p	40	40	37.18	40	40	40	40	40	38.33	40	40	40	40	40	40	38.87	39.26	40	40	40
hsa-miR-363-3p	34.92	35.47	34.86	34.96	36.06	33.96	34.16	34.53	35.38	36.41	32.17	34.36	36.99	34.56	36.7	35.5	36.54	34.94	33.36	34.89
hsa-miR-363-5p	NA	NA	NA	NA	40	NA	NA	NA	NA	NA	NA	NA	NA	NA	NA	NA	NA	NA	NA	NA
hsa-miR-365a-3p	NA	NA	NA	NA	36.2	NA	36.5	NA	40	NA	36.5	35.22	NA	NA	NA	35.15	35.06	NA	36.17	36.4
hsa-miR-367-3p	NA	NA	NA	NA	NA	NA	NA	NA	NA	NA	NA	NA	NA	NA	NA	NA	40	NA	NA	NA
hsa-miR-369-5p	NA	40	NA	NA	NA	NA	NA	NA	NA	NA	NA	NA	40	NA	NA	NA	NA	NA	39.29	NA
hsa-miR-370-3p	NA	NA	NA	NA	NA	NA	NA	NA	NA	NA	NA	40	NA	NA	NA	NA	NA	NA	NA	NA
hsa-miR-371-5p	NA	NA	NA	NA	NA	NA	NA	NA	NA	NA	NA	NA	NA	NA	NA	NA	NA	NA	NA	NA
hsa-miR-371a-3p	NA	40	NA	NA	NA	NA	NA	NA	NA	NA	40	NA	NA	NA	NA	NA	NA	NA	NA	NA
hsa-miR-372-3p	NA	NA	NA	NA	NA	40	NA	NA	NA	NA	NA	NA	NA	NA	NA	NA	NA	NA	NA	NA
hsa-miR-373-3p	NA	40	40	40	40	40	40	40	40	39.47	40	40	38.07	40	40	38.49	39.3	38.91	37.33	40
hsa-miR-373-5p	NA	38.94	40	NA	40	40	NA	NA	NA	NA	NA	40	NA	NA	NA	NA	NA	40	40	40
hsa-miR-374a-5p	39.52	40	40	40	NA	40	40	37.14	40	40	39.08	40	39.11	38.34	40	37.85	40	40	37.45	37.22
hsa-miR-374b-3p	NA	NA	NA	NA	NA	NA	40	40	40	NA	NA	40	NA	36.62	NA	NA	40	40	NA	40
hsa-miR-374b-5p	38.4	36.92	40	37.95	40	NA	37.33	37.16	37.14	40	NA	40	37.68	37.04	NA	37.71	36.09	NA	NA	36.2
hsa-miR-375	36.13	36.28	NA	36.42	NA	34.77	35.16	35.58	34.64	36.87	34.16	34.66	34.93	36.32	NA	36.26	35.31	35.94	36.21	35.67
hsa-miR-376a-3p	NA	NA	38.11	NA	40	40	NA	40	40	37.21	40	NA	NA	38.44	40	35.9	37.08	NA	35.39	36.13
hsa-miR-376b-3p	NA	NA	NA	NA	NA	NA	NA	NA	NA	NA	NA	NA	40	NA	NA	NA	37.44	38.4	NA	NA
hsa-miR-376c-3p	37.98	37.4	36.49	36.66	37.66	37.29	36.75	37.65	35.91	36.88	40	38.15	38.25	40	37.84	36.48	40	35.9	40	36.2
hsa-miR-377-3p	NA	NA	NA	39.45	NA	NA	NA	NA	40	NA	NA	NA	NA	38.32	NA	NA	NA	NA	NA	NA
hsa-miR-378a-3p	33.21	34.19	33.16	33.51	34.96	32.92	31.93	33.73	33.69	34.29	32.14	33.77	33.68	33.46	35.25	32.78	31.72	34.75	33.17	33.23
hsa-miR-379-5p	NA	NA	40	40	NA	36.37	NA	NA	NA	NA	NA	NA	NA	40	40	40	40	38.92	NA	NA
hsa-miR-381-3p	NA	NA	NA	NA	NA	NA	NA	NA	NA	NA	NA	NA	NA	NA	NA	NA	30.18	NA	NA	39.04
hsa-miR-382-5p	36.43	NA	36.48	NA	NA	NA	NA	NA	35.7	NA	NA	NA	NA	36.76	NA	NA	NA	37.13	NA	38.9
hsa-miR-383-5p	NA	NA	NA	NA	NA	NA	NA	NA	NA	NA	NA	NA	NA	NA	NA	NA	NA	NA	NA	NA
hsa-miR-409-3p	NA	NA	NA	35.33	NA	35.8	NA	NA	34.83	NA	40	40	40	NA	NA	37.74	40	NA	NA	NA
hsa-miR-410-3p	40	NA	NA	40	NA	40	NA	NA	40	NA	NA	40	NA	37.24	40	NA	40	NA	38.13	NA
hsa-miR-411-5p	40	40	NA	NA	NA	NA	NA	NA	NA	NA	NA	NA	40	NA	NA	NA	NA	NA	NA	NA
hsa-miR-412-3p	40	40	NA	40	NA	40	NA	40	40	40	40	NA	40	NA	40	NA	40	NA	NA	40
hsa-miR-421	36.78	39.11	NA	NA	NA	37.43	NA	NA	40	37.21	37.66	NA	NA	NA	NA	NA	NA	NA	38.7	36.62
hsa-miR-422a	NA	NA	NA	NA	NA	NA	NA	NA	NA	NA	NA	NA	NA	NA	NA	NA	NA	NA	NA	NA
hsa-miR-423-3p	35.65	36.53	35.45	36.01	35.82	36.73	34.45	NA	34.52	35.27	35.62	NA	34.8	NA	35.96	NA	NA	NA	36.42	36.2
hsa-miR-423-5p	31.99	34.01	33.19	33.1	34.59	33.31	33.48	33.16	33.9	34.23	31.72	33.74	34.35	33.53	34.79	34.49	33.26	33.8	32.38	33.98
hsa-miR-424-5p	35.22	34.53	35.78	36.62	36.23	35.37	34.59	36.63	36.93	36.15	34.71	35.24	38.09	35.48	37.03	36.9	36.28	36.11	34.29	36.8
hsa-miR-425-3p	40	36.48	36.92	37.33	36.78	36.95	NA	NA	37.71	NA	35.89	NA	NA	37.97	NA	NA	36.92	35.99	NA	35.99
hsa-miR-425-5p	33	34.2	33.28	33.35	34.96	32.83	32.78	34.11	33.52	33.08	31.29	33	34.62	34.98	34.68	34.11	33.21	33.7	33.44	33.6
hsa-miR-429	37.86	NA	NA	NA	NA	NA	NA	NA	NA	40	40	NA	NA	NA	NA	NA	NA	NA	NA	NA
hsa-miR-431-5p	NA	40	NA	NA	NA	40	40	NA	40	NA	40	NA	NA	NA	40	40	NA	NA	40	NA
hsa-miR-432-5p	NA	NA	NA	NA	NA	40	NA	NA	40	NA	NA	NA	NA	NA	NA	NA	NA	NA	NA	NA
hsa-miR-433-3p	NA	NA	NA	40	NA	40	NA	NA	NA	NA	NA	40	NA	NA	NA	NA	NA	40	NA	NA
hsa-miR-449a	NA	NA	NA	NA	NA	NA	NA	NA	40	NA	NA	NA	NA	NA	NA	NA	NA	NA	NA	NA
hsa-miR-449b-5p	NA	NA	40	NA	NA	NA	40	40	NA	NA	40	NA	40	NA	40	40	NA	NA	NA	40
hsa-miR-450a-5p	NA	NA	NA	NA	NA	NA	40	NA	NA	NA	NA	NA	NA	NA	NA	NA	NA	NA	NA	NA
hsa-miR-451a	25.68	26.9	26.1	27.02	28.02	26.3	25.89	25.89	27.04	26.68	24.22	26.82	28.3	26.58	28.2	27.05	26.54	26.74	24.14	26.8
hsa-miR-452-5p	NA	NA	NA	NA	NA	37.07	NA	NA	40	NA	NA	NA	NA	NA	NA	NA	NA	NA	NA	NA
hsa-miR-454-3p	NA	NA	36.86	NA	NA	37.08	40	40	40	38.74	40	39.4	37.29	37.42	40	36.4	36.18	40	39.24	40
hsa-miR-455-5p	NA	NA	NA	NA	NA	NA	NA	NA	NA	37.83	NA	NA	NA	NA	NA	NA	NA	NA	NA	NA
hsa-miR-483-3p	40	NA	NA	NA	NA	NA	36.45	NA	NA	NA	NA	NA	38.21	NA	NA	NA	36.75	NA	NA	40
hsa-miR-484	33.66	34.8	35.06	34.92	35.72	35.28	33.86	35	35.21	37.06	33.52	35.79	39.3	35.84	38.71	35.73	NA	36.67	32.78	35.48
hsa-miR-485-3p	NA	40	NA	NA	40	NA	NA	40	NA	NA	40	NA	NA	NA	NA	36.43	NA	40	NA	NA
hsa-miR-486-5p	30.81	31.66	30	31.19	31.47	29.05	29.72	29.98	30.89	30.6	28.66	31.78	30.94	30.95	31.05	30.07	30	30.72	28.04	30.83
hsa-miR-487b-3p	NA	40	NA	38.55	NA	NA	38.99	NA	38.24	NA	NA	NA	NA	40	NA	NA	NA	NA	NA	NA
hsa-miR-488-3p	NA	NA	NA	NA	NA	NA	NA	NA	NA	NA	NA	NA	NA	NA	NA	NA	NA	NA	NA	NA
hsa-miR-490-3p	NA	NA	NA	NA	NA	NA	NA	NA	40	NA	NA	NA	NA	NA	NA	NA	NA	NA	NA	NA
hsa-miR-491-3p	NA	NA	NA	NA	NA	NA	NA	NA	NA	NA	NA	NA	NA	NA	NA	NA	NA	NA	NA	NA
hsa-miR-491-5p	40	38.18	40	38.25	40	40	40	40	38.3	40	40	40	36.51	40	NA	40	40	40	40	40
hsa-miR-492	NA	NA	NA	NA	NA	NA	NA	NA	NA	NA	NA	NA	NA	NA	NA	NA	NA	NA	NA	NA
hsa-miR-493-3p	NA	NA	40	NA	NA	NA	40	NA	NA	NA	NA	NA	NA	NA	NA	NA	NA	NA	36.23	NA
hsa-miR-494-3p	NA	NA	NA	NA	NA	NA	NA	NA	NA	NA	NA	NA	NA	NA	NA	NA	NA	NA	NA	NA
hsa-miR-495-3p	NA	40	40	37.43	40	40	40	37	40	40	40	40	40	37.78	40	40	40	37.86	37.31	NA
hsa-miR-497-5p	35.65	35.76	NA	NA	NA	NA	37.37	NA	NA	NA	35.43	36.8	NA	36.79	NA	NA	36.95	NA	NA	36.92
hsa-miR-498	NA	NA	NA	NA	NA	NA	NA	NA	NA	NA	NA	40	NA	NA	NA	NA	NA	NA	NA	NA
hsa-miR-499a-5p	40	NA	NA	NA	NA	NA	NA	NA	NA	NA	NA	NA	40	NA	NA	NA	NA	NA	NA	NA
hsa-miR-500a-5p	NA	NA	NA	NA	NA	NA	38.06	NA	NA	NA	NA	NA	NA	NA	NA	40	NA	NA	40	NA
hsa-mir-501-5p	NA	NA	NA	40	NA	NA	NA	NA	40	NA	NA	NA	NA	NA	NA	NA	40	NA	NA	NA
hsa-miR-502-5p	40	40	40	40	40	40	40	38.2	40	40	40	40	40	40	40	40	40	40	40	40
hsa-miR-503-5p	NA	36.91	40	37.79	38.51	NA	NA	40	40	NA	40	35.67	40	40	NA	NA	40	NA	40	NA
hsa-miR-505-3p	40	36.42	36.48	NA	NA	37.94	39.01	40	36.57	36.27	40	NA	40	36.48	40	35.92	36.43	NA	34.48	35.96
hsa-miR-506-3p	NA	NA	NA	NA	NA	NA	NA	NA	NA	NA	NA	NA	NA	NA	NA	NA	NA	NA	NA	NA
hsa-miR-508-3p	NA	NA	NA	NA	NA	NA	NA	NA	NA	NA	NA	NA	NA	NA	NA	NA	NA	NA	NA	NA
hsa-miR-509-3-5p	NA	NA	40	NA	NA	NA	NA	NA	NA	NA	NA	40	40	NA	NA	NA	NA	NA	NA	NA
hsa-miR-509-3p	NA	40	NA	NA	38.35	NA	NA	NA	40	NA	NA	40	NA	NA	NA	NA	NA	NA	NA	NA
hsa-miR-510-5p	38.47	37.98	40	37.32	NA	NA	NA	NA	NA	NA	40	40	NA	40	NA	NA	NA	40	NA	NA
hsa-miR-512-5p	NA	NA	NA	NA	NA	NA	NA	NA	NA	NA	NA	NA	NA	NA	NA	NA	NA	NA	NA	NA
hsa-miR-513a-5p	NA	NA	NA	NA	NA	NA	NA	NA	NA	NA	NA	NA	NA	NA	NA	NA	NA	NA	NA	NA
hsa-miR-514a-3p	NA	NA	NA	NA	NA	NA	NA	NA	NA	NA	NA	NA	NA	NA	NA	NA	NA	NA	NA	NA
hsa-miR-516a-5p	NA	NA	NA	NA	NA	NA	NA	NA	NA	NA	NA	NA	NA	NA	NA	NA	NA	NA	NA	NA
hsa-miR-516b-5p	NA	NA	NA	NA	NA	NA	NA	NA	NA	NA	NA	NA	NA	NA	NA	NA	NA	NA	NA	NA
hsa-miR-517a-3p	NA	NA	NA	NA	NA	NA	NA	NA	NA	NA	NA	NA	NA	NA	NA	NA	NA	NA	NA	NA
hsa-miR-517c-3p	40	NA	NA	NA	40	NA	NA	NA	NA	NA	40	NA	NA	NA	40	NA	NA	NA	NA	NA
hsa-miR-518a-3p	NA	NA	NA	NA	NA	NA	NA	NA	NA	NA	NA	NA	NA	NA	NA	NA	NA	NA	NA	NA
hsa-miR-518b	NA	NA	NA	NA	NA	NA	NA	NA	NA	NA	NA	NA	NA	NA	NA	NA	NA	NA	NA	NA
hsa-miR-518c-3p	NA	NA	NA	NA	NA	NA	NA	NA	NA	NA	NA	NA	NA	NA	NA	NA	NA	NA	NA	NA
hsa-miR-518c-5p	NA	NA	NA	NA	NA	NA	NA	NA	NA	38.02	NA	NA	NA	NA	NA	NA	NA	NA	NA	NA
hsa-miR-518e-3p	NA	NA	NA	NA	NA	NA	NA	NA	40	NA	NA	NA	NA	NA	NA	NA	NA	NA	NA	NA
hsa-miR-518f-3p	NA	NA	NA	NA	NA	NA	NA	NA	NA	NA	NA	NA	NA	NA	NA	NA	NA	NA	40	NA
hsa-miR-519a-3p	NA	NA	NA	NA	NA	NA	NA	NA	NA	NA	NA	NA	NA	NA	NA	NA	NA	NA	NA	NA
hsa-miR-519d-3p	NA	NA	NA	NA	NA	NA	NA	NA	NA	NA	NA	NA	NA	NA	NA	NA	NA	38.77	NA	NA
hsa-miR-520c-3p	NA	NA	NA	NA	NA	NA	NA	NA	NA	NA	NA	NA	NA	NA	NA	NA	NA	NA	NA	NA
hsa-miR-520d-5p	NA	NA	NA	NA	NA	NA	NA	NA	NA	NA	NA	NA	NA	NA	NA	NA	NA	NA	NA	NA
hsa-miR-521	NA	NA	NA	NA	NA	NA	NA	NA	NA	NA	NA	NA	NA	NA	NA	NA	NA	NA	NA	NA
hsa-miR-523-3p	40	NA	NA	NA	NA	NA	NA	40	NA	40	NA	NA	NA	NA	NA	NA	NA	40	NA	40
hsa-miR-524-3p	NA	NA	NA	NA	NA	NA	NA	NA	NA	NA	NA	NA	NA	NA	NA	NA	NA	NA	NA	NA
hsa-miR-525-5p	NA	40	NA	NA	NA	NA	NA	NA	NA	NA	NA	NA	36.8	40	NA	NA	40	NA	NA	NA
hsa-miR-526b-5p	NA	NA	NA	NA	NA	NA	NA	NA	NA	40	NA	NA	NA	NA	NA	NA	NA	NA	NA	NA
hsa-miR-532-5p	36.26	36.3	36.8	40	35.7	39.39	40	39	35.82	35.8	35.67	NA	NA	36.06	35.85	37.68	35.05	36.6	35.07	36.84
hsa-miR-539-5p	NA	NA	NA	NA	NA	NA	NA	NA	NA	NA	NA	NA	NA	NA	NA	NA	NA	NA	NA	NA
hsa-miR-542-5p	NA	NA	NA	NA	NA	NA	NA	NA	NA	NA	NA	NA	NA	NA	NA	NA	NA	NA	NA	NA
hsa-miR-542-5p	NA	NA	NA	NA	NA	NA	40	NA	NA	40	40	37.32	NA	NA	NA	NA	NA	NA	NA	NA
hsa-miR-545-3p	40	40	40	NA	40	40	40	NA	NA	40	NA	40	NA	40	40	NA	37.01	40	NA	40
hsa-miR-548b-3p	40	40	40	40	NA	NA	NA	NA	NA	NA	NA	NA	NA	40	NA	NA	NA	40	NA	NA
hsa-miR-548c-3p	NA	NA	NA	NA	NA	NA	NA	NA	NA	NA	NA	NA	NA	NA	NA	NA	NA	NA	NA	NA
hsa-miR-549a	NA	NA	NA	NA	NA	NA	NA	NA	NA	NA	NA	NA	NA	NA	NA	NA	NA	NA	NA	NA
hsa-miR-550a-5p	NA	NA	NA	NA	NA	40	NA	NA	NA	NA	NA	NA	NA	NA	NA	NA	NA	NA	NA	NA
hsa-miR-551b-3p	36.01	NA	NA	NA	NA	NA	NA	NA	NA	NA	35.98	NA	NA	NA	NA	NA	NA	NA	NA	36.16
hsa-miR-557	NA	NA	NA	NA	NA	NA	NA	NA	NA	NA	NA	NA	NA	NA	NA	NA	NA	NA	NA	40
hsa-miR-570-3p	NA	NA	40	NA	40	NA	NA	NA	NA	NA	NA	NA	NA	NA	40	NA	40	NA	NA	NA
hsa-miR-572	NA	NA	NA	NA	NA	NA	38.06	NA	37.23	40	NA	40	40	40	NA	NA	NA	NA	40	NA
hsa-miR-574-3p	35.37	NA	NA	NA	40	NA	35.35	NA	40	NA	35.37	40	NA	40	37.59	NA	35.32	40	40	NA
hsa-miR-576-3p	NA	NA	NA	NA	NA	NA	NA	NA	40	NA	NA	40	NA	NA	NA	NA	NA	NA	NA	NA
hsa-miR-576-5p	36.96	39	NA	NA	36.81	40	40	NA	36.17	NA	NA	NA	40	NA	NA	NA	NA	NA	40	NA
hsa-miR-582-5p	37.35	40	40	NA	NA	40	40	NA	36.74	NA	37.01	NA	NA	NA	NA	NA	NA	40	36.53	NA
hsa-miR-583	NA	NA	NA	NA	NA	NA	NA	NA	NA	NA	NA	NA	NA	NA	NA	NA	NA	NA	NA	NA
hsa-miR-584-5p	40	38.85	39.44	40	37.04	38.22	40	37.86	40	40	40	NA	36.53	40	38.27	40	38.01	36.73	37.14	39.26
hsa-miR-589-5p	NA	NA	NA	NA	NA	NA	NA	NA	NA	NA	NA	40	NA	NA	NA	40	NA	40	NA	36.66
hsa-miR-590-5p	34.7	36.1	34.09	36.19	34.86	32.94	33.51	35.25	34.45	33.35	33.43	37.3	34.97	35.49	33.55	34.77	34.97	33.59	31.89	33.58
hsa-miR-595	NA	40	40	40	40	40	38.46	40	40	40	40	40	40	NA	40	40	40	40	40	40
hsa-miR-596	NA	40	NA	40	NA	NA	NA	NA	NA	NA	NA	NA	NA	NA	NA	40	NA	NA	NA	NA
hsa-miR-597-5p	NA	NA	NA	NA	NA	NA	NA	NA	NA	40	NA	NA	NA	NA	NA	NA	NA	NA	NA	NA
hsa-miR-598-3p	40	37.93	35.5	37.79	38.93	36.2	36.79	36.43	37.27	36.46	38.09	40	36.61	40	36.64	38.49	35.54	37.97	36.65	35.58
hsa-miR-602	NA	40	40	NA	NA	40	NA	37.34	38.54	NA	NA	36	40	38.1	40	NA	40	40	NA	NA
hsa-miR-608	NA	40	NA	40	NA	NA	40	NA	40	40	40	37.36	40	40	NA	40	40	40	40	40
hsa-miR-615-3p	40	40	40	NA	40	NA	40	40	NA	NA	NA	40	NA	40	NA	NA	NA	40	40	40
hsa-miR-617	NA	NA	NA	NA	NA	NA	NA	NA	NA	NA	NA	NA	NA	NA	NA	NA	NA	NA	NA	NA
hsa-miR-620	NA	NA	NA	NA	NA	NA	NA	NA	NA	NA	NA	NA	NA	NA	NA	NA	NA	NA	NA	NA
hsa-miR-622	NA	NA	NA	NA	NA	NA	NA	40	NA	NA	NA	NA	NA	NA	NA	NA	NA	NA	NA	NA
hsa-miR-623	NA	NA	NA	NA	NA	NA	NA	NA	NA	NA	NA	NA	NA	NA	NA	NA	NA	NA	NA	NA
hsa-miR-625-3p	NA	NA	NA	40	NA	NA	39.29	NA	NA	NA	40	NA	37.15	NA	NA	NA	NA	NA	37.29	40
hsa-miR-627-5p	40	NA	NA	NA	NA	NA	NA	NA	NA	NA	40	NA	NA	NA	40	NA	NA	NA	40	NA
hsa-miR-628-3p	NA	40	NA	NA	40	40	36.13	37.21	NA	40	NA	40	NA	NA	NA	NA	40	NA	36.64	NA
hsa-miR-629-5p	40	35.81	NA	NA	NA	35.18	36.74	39.3	NA	36.18	39.18	NA	NA	37.05	NA	37.27	NA	NA	40	40
hsa-miR-631	NA	40	40	40	NA	40	NA	NA	40	40	NA	39.04	NA	40	NA	NA	NA	40	40	NA
hsa-miR-637	NA	NA	NA	NA	NA	NA	NA	NA	NA	NA	NA	NA	NA	NA	NA	NA	NA	NA	NA	NA
hsa-miR-642a-5p	NA	NA	NA	NA	NA	NA	40	NA	NA	NA	NA	NA	NA	NA	NA	NA	NA	NA	NA	NA
hsa-miR-651-5p	37.73	NA	NA	NA	NA	NA	NA	NA	NA	NA	NA	NA	NA	NA	NA	36.18	NA	NA	NA	NA
hsa-miR-652-3p	35.86	37.24	35.32	35.73	37.3	36.64	35.49	36.73	35.45	35.27	34.19	37.28	40	34.95	NA	37	36.75	36.47	35.35	34.54
hsa-miR-654-5p	40	34.64	40	36.44	NA	NA	NA	37.2	40	NA	40	35.23	40	36.58	NA	NA	NA	NA	NA	NA
hsa-miR-658	NA	NA	40	NA	NA	NA	NA	NA	NA	NA	NA	NA	NA	NA	NA	NA	NA	NA	NA	NA
hsa-miR-660-5p	32.52	33.72	33.88	34.54	34.94	32.62	32.77	33.27	33.46	35.49	32.16	32.83	33.85	33.18	34.17	33.49	32.85	34.02	32.94	33.3
hsa-miR-662	NA	NA	40	40	NA	37.59	40	40	40	40	40	40	40	40	40	40	NA	NA	40	40
hsa-miR-663a	40	36.18	40	40	40	40	37.48	40	40	37.96	40	37.15	40	40	36.65	37.15	40	40	40	40
hsa-miR-665	39.3	40	35.82	NA	35.52	35.09	34.94	40	36.53	40	37.18	37.67	40	40	40	38.35	37.65	36.9	39.02	35.55
hsa-miR-668-3p	NA	NA	NA	NA	NA	NA	NA	NA	NA	NA	NA	NA	NA	NA	NA	NA	NA	NA	NA	NA
hsa-miR-671-5p	NA	NA	NA	40	NA	NA	37.41	NA	NA	40	NA	NA	40	NA	40	NA	40	40	NA	NA
hsa-miR-708-5p	NA	NA	NA	NA	NA	NA	NA	NA	NA	NA	NA	NA	NA	NA	NA	NA	NA	NA	NA	NA
hsa-miR-744-5p	40	38.46	39.29	40	40	NA	40	NA	40	40	40	NA	40	NA	NA	NA	40	40	38.86	40
hsa-miR-7-5p	39.14	36.9	36.89	NA	NA	NA	37.98	NA	NA	NA	40	NA	NA	37.2	40	37.2	40	37.59	38.25	40
hsa-miR-760	40	38.02	39.99	40	38.12	39.19	36.81	40	40	40	40	40	40	40	36.73	40	40	40	38.76	40
hsa-miR-765	NA	40	NA	NA	40	NA	40	40	NA	NA	NA	NA	NA	NA	40	40	NA	40	40	NA
hsa-miR-766-3p	38.8	NA	NA	40	40	40	40	40	NA	40	NA	NA	NA	40	35.69	NA	38.89	39.57	35.76	40
hsa-miR-7a-5p	34.11	34.6	34.77	34.07	35.14	36.18	34.06	35.63	34.4	33.37	34.46	34.76	35.17	33.67	36.85	35.02	35.18	36.59	34.19	32.83
hsa-miR-802	NA	NA	NA	NA	NA	NA	NA	NA	NA	NA	NA	NA	NA	NA	NA	NA	NA	NA	NA	NA
hsa-miR-873-5p	NA	NA	NA	NA	NA	NA	40	NA	NA	NA	NA	NA	NA	NA	NA	NA	NA	NA	NA	NA
hsa-miR-874-3p	35.64	35.53	36.56	36.5	36.6	NA	36.95	40	NA	NA	36.69	35.58	36.84	NA	NA	NA	36.85	40	40	NA
hsa-miR-885-5p	36.05	37.17	34.83	38.21	NA	40	34.12	NA	NA	NA	35.94	36.79	36.53	37.73	36.75	35.66	34.55	NA	NA	NA
hsa-miR-887-3p	NA	38.83	NA	40	NA	NA	NA	NA	NA	NA	NA	NA	NA	NA	NA	NA	NA	37.37	40	NA
hsa-miR-887-5p	36.89	40	NA	40	NA	36.47	38.78	NA	NA	40	40	40	40	40	40	NA	37.29	35.3	NA	40
hsa-miR-888-5p	NA	NA	NA	NA	NA	NA	NA	NA	NA	NA	NA	NA	NA	NA	NA	NA	NA	NA	NA	NA
hsa-miR-890	NA	NA	NA	40	NA	NA	NA	NA	NA	NA	NA	NA	NA	NA	NA	NA	NA	NA	NA	NA
hsa-miR-891a-5p	NA	NA	NA	40	40	NA	40	NA	NA	NA	NA	39.21	NA	NA	NA	NA	40	NA	40	40
hsa-miR-921	NA	NA	NA	NA	NA	NA	40	NA	NA	NA	NA	NA	NA	NA	NA	NA	NA	NA	NA	NA
hsa-miR-92a-3p	29.44	30.29	28.9	30.09	29.96	28.21	28.58	28.49	29.95	29.24	27.75	30.09	29.84	29.88	30.18	29.47	28.79	29.62	27.14	29.15
hsa-miR-92b-3p	40	NA	NA	NA	NA	40	39.5	NA	NA	NA	40	NA	38.56	NA	40	NA	40	40	38.53	38.86
hsa-miR-933	NA	NA	NA	NA	NA	NA	40	NA	NA	NA	NA	NA	NA	NA	NA	NA	NA	NA	NA	NA
hsa-miR-934	NA	NA	NA	NA	NA	NA	NA	NA	NA	NA	40	NA	NA	NA	NA	40	NA	40	NA	NA
hsa-miR-93-5p	32.33	34.85	33.1	33.74	34.47	33.08	33.52	34.92	34.02	34.14	31.03	36.18	33.85	33.6	34.26	34.13	32.63	38.66	32.04	32.28
hsa-miR-9-3p	NA	NA	NA	NA	NA	NA	38.43	NA	NA	NA	NA	NA	NA	NA	NA	NA	NA	NA	NA	NA
hsa-miR-940	40	40	40	40	40	40	40	39.29	40	36.89	40	36.75	40	36.5	40	37.93	40	40	37.72	NA
hsa-miR-95-3p	40	NA	NA	NA	NA	NA	NA	NA	NA	NA	NA	36.13	NA	NA	NA	NA	40	NA	NA	NA
hsa-miR-9-5p	NA	NA	NA	NA	NA	NA	NA	NA	40	NA	NA	NA	NA	40	NA	NA	40	40	NA	NA
hsa-miR-96-3p	NA	NA	40	40	NA	NA	NA	NA	40	NA	40	40	NA	NA	NA	NA	NA	40	40	NA
hsa-miR-96-5p	37.89	NA	40	NA	NA	NA	38.31	NA	40	NA	NA	40	NA	NA	NA	NA	40	37.49	NA	NA
hsa-miR-98-5p	NA	NA	NA	38.08	NA	NA	40	40	38.38	NA	NA	NA	NA	NA	40	NA	40	NA	40	38.27
hsa-miR-99a-3p	NA	NA	NA	40	NA	NA	NA	NA	NA	NA	NA	NA	NA	NA	NA	NA	NA	40	NA	NA
hsa-miR-99a-5p	33.94	35.08	34.92	37.18	NA	36.8	34.81	40	37.09	35.34	35.13	34.73	36.64	36.63	35.99	34.53	34.88	38.48	36.71	36.84
hsa-miR-99b-5p	NA	35.84	40	36.14	40	40	NA	40	NA	34.52	36.07	NA	NA	NA	36.08	35.97	NA	40	34.81	NA
SNORD38B	NA	36.13	34.96	36.84	NA	36.13	NA	NA	NA	NA	NA	36.07	NA	34	NA	NA	NA	36.84	36.14	35.25
SNORD49A	NA	NA	40	NA	NA	35.14	NA	40	NA	40	35.77	NA	NA	34.87	40	NA	NA	40	NA	40
U6 snRNA	35.49	33.68	31.92	32.99	33.98	30.64	31.83	33.73	34.82	32.73	31.37	31.8	32.21	32.23	35.08	33.28	32.77	31.78	31.8	33.5
UniSp2	20.85	20.75	21.07	21.13	22.16	22.55	22.07	21.79	21.91	21.89	21.08	20.93	21.78	21.14	22.26	22.09	21.92	21.62	21.47	21.68
UniSp3 IPC	19.92	19.79	19.9	20.1	19.83	20.2	20.1	19.86	20.23	20.05	20.11	19.88	20.13	20.1	20.11	19.9	20.2	20.06	19.85	20.2
UniSp3 IPC	19.91	19.79	19.85	20.03	19.81	20.11	20.01	19.84	20.23	20.06	20.07	19.86	20.07	20.03	20.07	19.92	20.13	20.02	19.85	20.18
UniSp3 IPC	19.97	19.78	19.95	20.07	19.87	20.23	20.12	19.89	20.24	20.11	20.16	19.93	20.19	20.11	20.09	19.98	20.21	20.12	19.94	20.27
UniSp4	27.82	27.58	28.3	27.83	30.05	30.26	29.57	29.58	29.37	29.35	27.92	27.76	29.31	27.79	30	29.81	29.25	29.08	29.09	29
UniSp5	33.74	33.17	33.05	33.16	32.75	34.92	33.22	33.56	33.15	34.62	33.3	33.99	33.6	33.49	33.1	33.51	33.17	33.03	32.98	32.58
UniSp6	18.43	18.85	18.61	18.93	18.98	19.08	19.11	18.94	18.88	18.73	18.71	18.82	18.6	19.01	18.95	18.97	19.23	18.91	18.62	18.7
